# Supplementary material for: N-(3,4-Dichloro­phen­yl)maleamic acid
Source: Acta Crystallogr Sect E Struct Rep Online. 2010 Jun 16;66(Pt 7):o1642. doi: 10.1107/S160053681002129X (PMC3007083; doi:10.1107/S160053681002129X)
Supplement: Supplementary file 1 [file e-66-o1642-sup1.cif]

##############################################################################
###                                                                        ###
###        Electronic paper (Acta Crystallographica Section E)             ###
###                                                                        ###
##############################################################################
#                                                                            #
# This CIF contains the data in a paper accepted for publication in Acta     #
# Crystallographica Section E. It conforms to the requirements of Notes      #
# for Authors for Section E, and has been peer reviewed under the auspices   #
# of the IUCr Commission on Journals.                                        #
#                                                                            #
# Full details of the Crystallographic Information File format               #
# are given in the paper "The Crystallographic Information File (CIF):       #
# a New Standard Archive File for Crystallography" by S. R. Hall, F. H.      #
# Allen and I. D. Brown [Acta Cryst. (1991), A47, 655-685].                  #
#                                                                            #
# The current version of the core CIF dictionary is obtainable from          #
# ftp://ftp.iucr.org/pub/cif_core.dic. The current version number is 2.4.    #
#                                                                            #
# Software is freely available for graphical display of the structure(s) in  #
# this CIF.  For information consult the CIF home page http://www.iucr.org/  #
# cif/home.html                                                              #
#                                                                            #
# This file may be used for bona fide research purposes within the           #
# scientific community so long as proper attribution is given to the journal # 
# article from which it was obtained.                                        #
#                                                                            #
##############################################################################
                                             
data_I
_audit_creation_method     'WinGX routine CIF_UPDATE'
_chemical_name_systematic
;
<i>N</i>-(3,4-Dichlorophenyl)maleamic acid
;
_chemical_formula_moiety     'C10 H7 Cl2 N O3'
_chemical_formula_sum     'C10 H7 Cl2 N O3'
_chemical_formula_iupac     'C10 H7 Cl2 N O3'
_chemical_formula_weight     260.07
_symmetry_cell_setting     triclinic
_symmetry_space_group_name_H-M     'P -1'
_symmetry_space_group_name_Hall     '-P 1'
loop_
    _symmetry_equiv_pos_as_xyz
    'x, y, z'
    '-x, -y, -z'
_cell_length_a     7.1959(7)
_cell_length_b     11.6234(10)
_cell_length_c     13.1399(14)
_cell_angle_alpha     85.116(8)
_cell_angle_beta     75.060(9)
_cell_angle_gamma     81.205(7)
_cell_volume     1048.19(18)
_cell_formula_units_Z     4
_cell_measurement_reflns_used     5934
_cell_measurement_theta_min     1.6016
_cell_measurement_theta_max     28.0791
_cell_measurement_temperature     295(2)
_exptl_crystal_description     block
_exptl_crystal_colour     colourless
_exptl_crystal_size_max     0.54
_exptl_crystal_size_mid     0.28
_exptl_crystal_size_min     0.11
_exptl_crystal_density_diffrn     1.648
_exptl_crystal_density_method     'not measured'
_exptl_crystal_F_000     528
_exptl_absorpt_coefficient_mu     0.608
_exptl_absorpt_correction_type     multi-scan
_exptl_absorpt_process_details
;
(CrysAlis Pro RED; Oxford Diffraction, 2009)
;
_exptl_absorpt_correction_T_min     0.870
_exptl_absorpt_correction_T_max     0.969
_exptl_special_details
;
;
_diffrn_ambient_temperature     295(2)
_diffrn_radiation_type     MoK\a
_diffrn_radiation_wavelength     0.71073
_diffrn_radiation_monochromator     graphite
_diffrn_measurement_device_type     'Oxford Diffraction Gemini R, CCD'
_diffrn_measurement_method     '\w scans'
_diffrn_detector_area_resol_mean     10.434
_diffrn_reflns_number     11933
_diffrn_reflns_av_R_equivalents     0.0264
_diffrn_reflns_theta_min     1.77
_diffrn_reflns_theta_max     25.5
_diffrn_reflns_theta_full     25.5
_diffrn_measured_fraction_theta_max     0.999
_diffrn_measured_fraction_theta_full     0.999
_diffrn_reflns_limit_h_min     -8
_diffrn_reflns_limit_h_max     8
_diffrn_reflns_limit_k_min     -14
_diffrn_reflns_limit_k_max     14
_diffrn_reflns_limit_l_min     -15
_diffrn_reflns_limit_l_max     15
_diffrn_standards_number     0
_diffrn_standards_interval_count     .
_diffrn_standards_interval_time     .
_diffrn_standards_decay_%     ?
_refine_special_details
;
Refinement of <i>F</i>^2^ against ALL reflections. The weighted <i>R</i>-factor
<i>wR</i> and goodness of fit <i>S</i> are based on <i>F</i>^2^, conventional
<i>R</i>-factors <i>R</i> are based on <i>F</i>, with <i>F</i> set to zero for
negative <i>F</i>^2^. The threshold expression of <i>F</i>^2^ >
\s(<i>F</i>^2^) is used only for calculating <i>R</i>-factors(gt) <i>etc</i>.
and is not relevant to the choice of reflections for refinement.
<i>R</i>-factors based on <i>F</i>^2^ are statistically about twice as large
as those based on <i>F</i>, and <i>R</i>- factors based on ALL data will be
even larger.
;
_reflns_number_total     3897
_reflns_number_gt     3075
_reflns_threshold_expression     I>2sigma(I)
_refine_ls_structure_factor_coef     Fsqd
_refine_ls_matrix_type     full
_refine_ls_R_factor_all     0.0461
_refine_ls_R_factor_gt     0.0326
_refine_ls_wR_factor_gt     0.0787
_refine_ls_wR_factor_ref     0.0825
_refine_ls_goodness_of_fit_ref     1.032
_refine_ls_restrained_S_all     1.032
_refine_ls_number_reflns     3897
_refine_ls_number_parameters     295
_refine_ls_number_restraints     2
_refine_ls_hydrogen_treatment     mixed
_refine_ls_weighting_scheme     calc
_refine_ls_weighting_details
         'calc w=1/[\s^2^(Fo^2^)+(0.0379P)^2^+0.3773P] where P=(Fo^2^+2Fc^2^)/3'
_atom_sites_solution_hydrogens     geom
_atom_sites_solution_primary     direct
_atom_sites_solution_secondary     difmap
_refine_ls_shift/su_max     0.001
_refine_ls_shift/su_mean     0.000
_refine_diff_density_max     0.33
_refine_diff_density_min     -0.231
_refine_ls_extinction_method     none
loop_
    _atom_type_symbol
    _atom_type_description
    _atom_type_scat_dispersion_real
    _atom_type_scat_dispersion_imag
    _atom_type_scat_source
    C C 0.0033 0.0016 'International Tables Vol C Tables 4.2.6.8 and 6.1.1.4'
    H H 0 0 'International Tables Vol C Tables 4.2.6.8 and 6.1.1.4'
    N N 0.0061 0.0033 'International Tables Vol C Tables 4.2.6.8 and 6.1.1.4'
    O O 0.0106 0.006 'International Tables Vol C Tables 4.2.6.8 and 6.1.1.4'
    Cl Cl 0.1484 0.1585 'International Tables Vol C Tables 4.2.6.8 and 6.1.1.4'
_computing_data_collection
;
CrysAlis Pro CCD (Oxford Diffraction, 2009)
;
_computing_cell_refinement
;
CrysAlis Pro CCD (Oxford Diffraction, 2009)
;
_computing_data_reduction
;
CrysAlis Pro RED (Oxford Diffraction, 2009)
;
_computing_structure_solution     'SHELXS97 (Sheldrick, 2008)'
_computing_structure_refinement     'SHELXL97 (Sheldrick, 2008)'
_computing_molecular_graphics
;
ORTEP-3 (Farrugia, 1997) and DIAMOND (Brandenburg, 2002)
;
_computing_publication_material
;
SHELXL97 (Sheldrick, 2008), PLATON (Spek, 2009) and WinGX
(Farrugia, 1999)
;
loop_
    _atom_site_type_symbol
    _atom_site_label
    _atom_site_fract_x
    _atom_site_fract_y
    _atom_site_fract_z
    _atom_site_U_iso_or_equiv
    _atom_site_adp_type
    _atom_site_calc_flag
    _atom_site_refinement_flags
    _atom_site_occupancy
    _atom_site_disorder_assembly
    _atom_site_disorder_group
    C C1 0.6769(3) 0.57748(17) 0.60126(16) 0.0368(5) Uani d . 1 . .
    C C2 0.6821(3) 0.45235(17) 0.58531(16) 0.0408(5) Uani d . 1 . .
    H H2 0.7495 0.4269 0.519 0.049 Uiso calc R 1 . .
    C C3 0.6022(3) 0.37134(17) 0.65399(16) 0.0416(5) Uani d . 1 . .
    H H3 0.6257 0.2973 0.6277 0.05 Uiso calc R 1 . .
    C C4 0.4826(3) 0.37742(17) 0.76479(16) 0.0386(5) Uani d . 1 . .
    C C5 0.7512(3) 0.76165(16) 0.50046(15) 0.0327(4) Uani d . 1 . .
    C C6 0.7421(3) 0.83188(16) 0.58292(15) 0.0330(4) Uani d . 1 . .
    H H6 0.7353 0.7995 0.6508 0.04 Uiso calc R 1 . .
    C C7 0.7433(3) 0.95030(16) 0.56238(15) 0.0313(4) Uani d . 1 . .
    C C8 0.7540(3) 1.00008(16) 0.46162(16) 0.0329(4) Uani d . 1 . .
    C C9 0.7642(3) 0.92903(18) 0.38049(16) 0.0389(5) Uani d . 1 . .
    H H9 0.7725 0.9614 0.3125 0.047 Uiso calc R 1 . .
    C C10 0.7623(3) 0.81111(18) 0.39948(16) 0.0380(5) Uani d . 1 . .
    H H10 0.7684 0.7642 0.3445 0.046 Uiso calc R 1 . .
    N N1 0.7501(2) 0.63960(14) 0.51337(13) 0.0378(4) Uani d . 1 . .
    H H1N 0.8028 0.6006 0.458 0.045 Uiso calc R 1 . .
    O O1 0.6107(2) 0.62179(12) 0.68815(12) 0.0503(4) Uani d . 1 . .
    O O2 0.4523(3) 0.47244(13) 0.81526(12) 0.0562(5) Uani d D 1 . .
    H H2A 0.506(4) 0.530(2) 0.776(2) 0.084 Uiso d D 1 . .
    O O3 0.4146(2) 0.29115(13) 0.80735(12) 0.0528(4) Uani d . 1 . .
    Cl Cl1 0.73228(8) 1.03670(4) 0.66563(4) 0.04481(16) Uani d . 1 . .
    Cl Cl2 0.75788(8) 1.14770(4) 0.43458(4) 0.04553(16) Uani d . 1 . .
    C C21 0.8620(3) 0.74292(16) 0.90501(15) 0.0325(4) Uani d . 1 . .
    C C22 0.8539(3) 0.61620(16) 0.92152(16) 0.0357(5) Uani d . 1 . .
    H H22 0.7904 0.5909 0.9888 0.043 Uiso calc R 1 . .
    C C23 0.9263(3) 0.53360(17) 0.85204(16) 0.0386(5) Uani d . 1 . .
    H H23 0.9045 0.459 0.8795 0.046 Uiso calc R 1 . .
    C C24 1.0349(3) 0.53723(17) 0.73945(16) 0.0375(5) Uani d . 1 . .
    C C25 0.7588(3) 0.92609(15) 1.00107(15) 0.0286(4) Uani d . 1 . .
    C C26 0.8324(3) 1.00323(16) 0.91955(15) 0.0309(4) Uani d . 1 . .
    H H26 0.9001 0.9761 0.8538 0.037 Uiso calc R 1 . .
    C C27 0.8038(3) 1.12116(16) 0.93712(15) 0.0314(4) Uani d . 1 . .
    C C28 0.7036(3) 1.16303(16) 1.03496(16) 0.0335(4) Uani d . 1 . .
    C C29 0.6323(3) 1.08583(17) 1.11585(16) 0.0383(5) Uani d . 1 . .
    H H29 0.566 1.1131 1.1817 0.046 Uiso calc R 1 . .
    C C30 0.6590(3) 0.96819(17) 1.09950(15) 0.0350(5) Uani d . 1 . .
    H H30 0.6101 0.9165 1.1544 0.042 Uiso calc R 1 . .
    N N2 0.7781(2) 0.80432(13) 0.99092(12) 0.0317(4) Uani d . 1 . .
    H H2N 0.7298 0.7645 1.0471 0.038 Uiso calc R 1 . .
    O O4 0.9388(3) 0.78924(12) 0.81921(11) 0.0524(4) Uani d . 1 . .
    O O5 1.0862(3) 0.63417(13) 0.69133(12) 0.0544(5) Uani d D 1 . .
    H H5A 1.039(4) 0.693(2) 0.735(2) 0.082 Uiso d D 1 . .
    O O6 1.0751(3) 0.44786(13) 0.69212(12) 0.0558(4) Uani d . 1 . .
    Cl Cl3 0.89907(9) 1.21571(4) 0.83501(4) 0.04603(16) Uani d . 1 . .
    Cl Cl4 0.66462(9) 1.31041(4) 1.05637(5) 0.05015(17) Uani d . 1 . .
loop_
    _atom_site_aniso_label
    _atom_site_aniso_U_11
    _atom_site_aniso_U_22
    _atom_site_aniso_U_33
    _atom_site_aniso_U_12
    _atom_site_aniso_U_13
    _atom_site_aniso_U_23
    C1 0.0428(12) 0.0320(10) 0.0322(11) -0.0102(9) 0.0005(9) -0.0035(9)
    C2 0.0538(13) 0.0333(11) 0.0300(11) -0.0105(10) 0.0036(10) -0.0078(9)
    C3 0.0575(14) 0.0274(10) 0.0353(12) -0.0093(9) 0.0006(10) -0.0069(9)
    C4 0.0474(13) 0.0307(11) 0.0344(11) -0.0083(9) -0.0027(10) -0.0021(9)
    C5 0.0353(11) 0.0302(10) 0.0297(11) -0.0107(8) 0.0011(8) -0.0020(8)
    C6 0.0381(11) 0.0334(10) 0.0262(10) -0.0089(9) -0.0032(9) -0.0009(8)
    C7 0.0317(10) 0.0309(10) 0.0296(11) -0.0059(8) -0.0019(8) -0.0075(8)
    C8 0.0291(10) 0.0296(10) 0.0349(11) -0.0060(8) 0.0017(8) 0.0001(8)
    C9 0.0467(13) 0.0407(12) 0.0258(10) -0.0109(10) -0.0008(9) 0.0012(9)
    C10 0.0472(13) 0.0381(11) 0.0267(11) -0.0140(9) 0.0001(9) -0.0049(9)
    N1 0.0530(11) 0.0285(9) 0.0271(9) -0.0117(8) 0.0035(8) -0.0061(7)
    O1 0.0782(11) 0.0318(8) 0.0324(8) -0.0177(7) 0.0094(8) -0.0081(6)
    O2 0.0877(13) 0.0356(9) 0.0338(9) -0.0224(8) 0.0155(8) -0.0073(7)
    O3 0.0753(11) 0.0364(8) 0.0393(9) -0.0224(8) 0.0059(8) 0.0026(7)
    Cl1 0.0622(4) 0.0363(3) 0.0360(3) -0.0100(2) -0.0076(3) -0.0109(2)
    Cl2 0.0530(3) 0.0293(3) 0.0473(3) -0.0066(2) -0.0007(3) 0.0026(2)
    C21 0.0427(12) 0.0258(10) 0.0268(10) -0.0041(8) -0.0048(9) -0.0029(8)
    C22 0.0488(13) 0.0272(10) 0.0272(10) -0.0082(9) -0.0009(9) -0.0010(8)
    C23 0.0544(13) 0.0228(10) 0.0348(11) -0.0071(9) -0.0032(10) -0.0022(8)
    C24 0.0469(13) 0.0291(11) 0.0329(11) -0.0018(9) -0.0044(9) -0.0052(9)
    C25 0.0314(10) 0.0249(9) 0.0295(10) -0.0034(8) -0.0065(8) -0.0053(8)
    C26 0.0367(11) 0.0288(10) 0.0252(10) -0.0041(8) -0.0031(8) -0.0059(8)
    C27 0.0339(11) 0.0269(10) 0.0319(11) -0.0072(8) -0.0043(9) 0.0002(8)
    C28 0.0377(11) 0.0246(9) 0.0358(11) -0.0019(8) -0.0041(9) -0.0091(8)
    C29 0.0429(12) 0.0335(11) 0.0326(11) -0.0040(9) 0.0033(9) -0.0101(9)
    C30 0.0418(12) 0.0308(10) 0.0277(10) -0.0073(9) 0.0016(9) -0.0023(8)
    N2 0.0435(10) 0.0240(8) 0.0238(8) -0.0070(7) 0.0001(7) -0.0025(6)
    O4 0.0877(12) 0.0262(7) 0.0300(8) -0.0089(8) 0.0107(8) -0.0038(6)
    O5 0.0841(12) 0.0319(8) 0.0335(9) -0.0109(8) 0.0133(8) -0.0067(7)
    O6 0.0867(12) 0.0331(8) 0.0387(9) -0.0062(8) 0.0036(8) -0.0147(7)
    Cl3 0.0647(4) 0.0296(3) 0.0360(3) -0.0111(2) 0.0033(3) 0.0010(2)
    Cl4 0.0639(4) 0.0256(3) 0.0524(3) -0.0049(2) 0.0037(3) -0.0129(2)
_geom_special_details
;
All e.s.d.'s (except the e.s.d. in the dihedral angle between two l.s. planes)
are estimated using the full covariance matrix. The cell e.s.d.'s are taken
into account individually in the estimation of e.s.d.'s in distances, angles
and torsion angles; correlations between e.s.d.'s in cell parameters are only
used when they are defined by crystal symmetry. An approximate (isotropic)
treatment of cell e.s.d.'s is used for estimating e.s.d.'s involving l.s.
planes.
;
loop_
    _geom_bond_atom_site_label_1
    _geom_bond_atom_site_label_2
    _geom_bond_site_symmetry_2
    _geom_bond_distance
    _geom_bond_publ_flag
    C1 O1 . 1.241(2) ?
    C1 N1 . 1.339(3) ?
    C1 C2 . 1.481(3) ?
    C2 C3 . 1.336(3) ?
    C2 H2 . 0.93 ?
    C3 C4 . 1.489(3) ?
    C3 H3 . 0.93 ?
    C4 O3 . 1.213(2) ?
    C4 O2 . 1.298(2) ?
    C5 C10 . 1.388(3) ?
    C5 C6 . 1.394(3) ?
    C5 N1 . 1.415(2) ?
    C6 C7 . 1.381(3) ?
    C6 H6 . 0.93 ?
    C7 C8 . 1.387(3) ?
    C7 Cl1 . 1.7343(19) ?
    C8 C9 . 1.384(3) ?
    C8 Cl2 . 1.7253(19) ?
    C9 C10 . 1.374(3) ?
    C9 H9 . 0.93 ?
    C10 H10 . 0.93 ?
    N1 H1N . 0.86 ?
    O2 H2A . 0.89(2) ?
    C21 O4 . 1.238(2) ?
    C21 N2 . 1.342(2) ?
    C21 C22 . 1.478(3) ?
    C22 C23 . 1.333(3) ?
    C22 H22 . 0.93 ?
    C23 C24 . 1.485(3) ?
    C23 H23 . 0.93 ?
    C24 O6 . 1.214(2) ?
    C24 O5 . 1.300(2) ?
    C25 C26 . 1.386(3) ?
    C25 C30 . 1.396(3) ?
    C25 N2 . 1.415(2) ?
    C26 C27 . 1.385(3) ?
    C26 H26 . 0.93 ?
    C27 C28 . 1.390(3) ?
    C27 Cl3 . 1.7271(19) ?
    C28 C29 . 1.377(3) ?
    C28 Cl4 . 1.7282(19) ?
    C29 C30 . 1.379(3) ?
    C29 H29 . 0.93 ?
    C30 H30 . 0.93 ?
    N2 H2N . 0.86 ?
    O5 H5A . 0.90(2) ?
loop_
    _geom_angle_atom_site_label_1
    _geom_angle_atom_site_label_2
    _geom_angle_atom_site_label_3
    _geom_angle_site_symmetry_1
    _geom_angle_site_symmetry_3
    _geom_angle
    _geom_angle_publ_flag
    O1 C1 N1 . . 122.47(18) ?
    O1 C1 C2 . . 123.38(18) ?
    N1 C1 C2 . . 114.15(18) ?
    C3 C2 C1 . . 128.32(19) ?
    C3 C2 H2 . . 115.8 ?
    C1 C2 H2 . . 115.8 ?
    C2 C3 C4 . . 132.04(19) ?
    C2 C3 H3 . . 114 ?
    C4 C3 H3 . . 114 ?
    O3 C4 O2 . . 120.48(19) ?
    O3 C4 C3 . . 118.52(18) ?
    O2 C4 C3 . . 121.00(18) ?
    C10 C5 C6 . . 119.89(18) ?
    C10 C5 N1 . . 116.76(17) ?
    C6 C5 N1 . . 123.36(18) ?
    C7 C6 C5 . . 119.00(18) ?
    C7 C6 H6 . . 120.5 ?
    C5 C6 H6 . . 120.5 ?
    C6 C7 C8 . . 121.28(18) ?
    C6 C7 Cl1 . . 118.55(15) ?
    C8 C7 Cl1 . . 120.16(15) ?
    C9 C8 C7 . . 118.99(18) ?
    C9 C8 Cl2 . . 119.23(15) ?
    C7 C8 Cl2 . . 121.78(15) ?
    C10 C9 C8 . . 120.57(19) ?
    C10 C9 H9 . . 119.7 ?
    C8 C9 H9 . . 119.7 ?
    C9 C10 C5 . . 120.27(19) ?
    C9 C10 H10 . . 119.9 ?
    C5 C10 H10 . . 119.9 ?
    C1 N1 C5 . . 127.91(17) ?
    C1 N1 H1N . . 116 ?
    C5 N1 H1N . . 116 ?
    C4 O2 H2A . . 112(2) ?
    O4 C21 N2 . . 122.46(17) ?
    O4 C21 C22 . . 123.11(17) ?
    N2 C21 C22 . . 114.43(17) ?
    C23 C22 C21 . . 128.12(19) ?
    C23 C22 H22 . . 115.9 ?
    C21 C22 H22 . . 115.9 ?
    C22 C23 C24 . . 132.64(19) ?
    C22 C23 H23 . . 113.7 ?
    C24 C23 H23 . . 113.7 ?
    O6 C24 O5 . . 119.99(19) ?
    O6 C24 C23 . . 118.96(18) ?
    O5 C24 C23 . . 121.05(17) ?
    C26 C25 C30 . . 119.63(17) ?
    C26 C25 N2 . . 123.62(17) ?
    C30 C25 N2 . . 116.75(17) ?
    C27 C26 C25 . . 119.21(18) ?
    C27 C26 H26 . . 120.4 ?
    C25 C26 H26 . . 120.4 ?
    C26 C27 C28 . . 121.11(18) ?
    C26 C27 Cl3 . . 118.51(15) ?
    C28 C27 Cl3 . . 120.37(14) ?
    C29 C28 C27 . . 119.39(17) ?
    C29 C28 Cl4 . . 119.48(15) ?
    C27 C28 Cl4 . . 121.13(15) ?
    C28 C29 C30 . . 120.20(18) ?
    C28 C29 H29 . . 119.9 ?
    C30 C29 H29 . . 119.9 ?
    C29 C30 C25 . . 120.46(18) ?
    C29 C30 H30 . . 119.8 ?
    C25 C30 H30 . . 119.8 ?
    C21 N2 C25 . . 128.46(16) ?
    C21 N2 H2N . . 115.8 ?
    C25 N2 H2N . . 115.8 ?
    C24 O5 H5A . . 109.4(19) ?
loop_
    _geom_torsion_atom_site_label_1
    _geom_torsion_atom_site_label_2
    _geom_torsion_atom_site_label_3
    _geom_torsion_atom_site_label_4
    _geom_torsion_site_symmetry_1
    _geom_torsion_site_symmetry_2
    _geom_torsion_site_symmetry_3
    _geom_torsion_site_symmetry_4
    _geom_torsion
    _geom_torsion_publ_flag
    O1 C1 C2 C3 . . . . 7.9(4) ?
    N1 C1 C2 C3 . . . . -172.1(2) ?
    C1 C2 C3 C4 . . . . 1.2(4) ?
    C2 C3 C4 O3 . . . . 174.2(2) ?
    C2 C3 C4 O2 . . . . -6.2(4) ?
    C10 C5 C6 C7 . . . . 0.3(3) ?
    N1 C5 C6 C7 . . . . -179.75(19) ?
    C5 C6 C7 C8 . . . . -0.2(3) ?
    C5 C6 C7 Cl1 . . . . -179.91(15) ?
    C6 C7 C8 C9 . . . . -0.2(3) ?
    Cl1 C7 C8 C9 . . . . 179.47(15) ?
    C6 C7 C8 Cl2 . . . . -179.39(15) ?
    Cl1 C7 C8 Cl2 . . . . 0.3(2) ?
    C7 C8 C9 C10 . . . . 0.5(3) ?
    Cl2 C8 C9 C10 . . . . 179.72(16) ?
    C8 C9 C10 C5 . . . . -0.4(3) ?
    C6 C5 C10 C9 . . . . 0.0(3) ?
    N1 C5 C10 C9 . . . . -179.96(19) ?
    O1 C1 N1 C5 . . . . -5.8(4) ?
    C2 C1 N1 C5 . . . . 174.17(19) ?
    C10 C5 N1 C1 . . . . -155.1(2) ?
    C6 C5 N1 C1 . . . . 24.9(3) ?
    O4 C21 C22 C23 . . . . 1.3(4) ?
    N2 C21 C22 C23 . . . . -179.0(2) ?
    C21 C22 C23 C24 . . . . 0.0(4) ?
    C22 C23 C24 O6 . . . . -175.8(2) ?
    C22 C23 C24 O5 . . . . 3.9(4) ?
    C30 C25 C26 C27 . . . . -0.6(3) ?
    N2 C25 C26 C27 . . . . 179.24(18) ?
    C25 C26 C27 C28 . . . . 0.2(3) ?
    C25 C26 C27 Cl3 . . . . 179.23(15) ?
    C26 C27 C28 C29 . . . . 0.3(3) ?
    Cl3 C27 C28 C29 . . . . -178.67(16) ?
    C26 C27 C28 Cl4 . . . . -178.99(16) ?
    Cl3 C27 C28 Cl4 . . . . 2.0(3) ?
    C27 C28 C29 C30 . . . . -0.5(3) ?
    Cl4 C28 C29 C30 . . . . 178.78(17) ?
    C28 C29 C30 C25 . . . . 0.2(3) ?
    C26 C25 C30 C29 . . . . 0.3(3) ?
    N2 C25 C30 C29 . . . . -179.47(18) ?
    O4 C21 N2 C25 . . . . 0.7(3) ?
    C22 C21 N2 C25 . . . . -179.03(18) ?
    C26 C25 N2 C21 . . . . -1.7(3) ?
    C30 C25 N2 C21 . . . . 178.07(19) ?
loop_
    _geom_hbond_atom_site_label_D
    _geom_hbond_atom_site_label_H
    _geom_hbond_atom_site_label_A
    _geom_hbond_site_symmetry_A
    _geom_hbond_distance_DH
    _geom_hbond_distance_HA
    _geom_hbond_distance_DA
    _geom_hbond_angle_DHA
    N1 H1N O6 2_766 0.86 2.03 2.869(2) 165
    N2 H2N O3 2_667 0.86 2.03 2.873(2) 166
    O2 H2A O1 . 0.89(2) 1.61(2) 2.496(2) 171(3)
    O5 H5A O4 . 0.90(2) 1.59(2) 2.492(2) 174(3)
data_global
_journal_date_recd_electronic     2010-05-22
_journal_date_accepted     2010-06-03
_journal_name_full     'Acta Crystallographica, Section E'
_journal_year     2010
_journal_volume     66
_journal_issue      7
_journal_page_first     o1642
_journal_page_last     o1642
_journal_paper_category     QO
_journal_coeditor_code     XU2768
_publ_contact_author_name     'Prof. B. Thimme Gowda'
_publ_contact_author_address
;
  Department of Chemistry
  Mangalore University
  Mangalagangotri-574 199
  Mangalore, INDIA
;
_publ_contact_author_email     gowdabt@yahoo.com
_publ_contact_author_fax     '91 824 2287367'
_publ_contact_author_phone     '91 824 2287262'
_publ_section_title
;
<i>N</i>-(3,4-Dichlorophenyl)maleamic acid
;
loop_
    _publ_author_name
    _publ_author_address
    'B. Thimme Gowda'
; Department of Chemistry
  Mangalore University
  Mangalagangotri 574 199
  Mangalore, India
;
    'Miroslav Tokar\<c\'ik'
; Faculty of Chemical and Food Technology
  Slovak Technical University
  Radlinsk\'eho 9
  SK-812 37 Bratislava
  Slovak Republic
;
    'K. Shakuntala'
; Department of Chemistry
  Mangalore University
  Mangalagangotri 574 199
  Mangalore, India
;
    'Jozef Ko\<z\'i\<sek'
; Faculty of Chemical and Food Technology
  Slovak Technical University
  Radlinsk\'eho 9
  SK-812 37 Bratislava
  Slovak Republic
;
    'Hartmut Fuess '
; Institute of Materials Science
  Darmstadt University of Technology
  Petersenstrasse 23
  D-64287 Darmstadt, Germany
;
