# Supplementary material for: N-(3,4-Dichloro­phen­yl)maleamic acid
Source: Acta Crystallogr Sect E Struct Rep Online. 2010 Jun 16;66(Pt 7):o1642. doi: 10.1107/S160053681002129X (PMC3007083; doi:10.1107/S160053681002129X)
Supplement: Supplementary file 2 [file e-66-o1642-Isup2.hkl]

#
# h,k,l, Fc-squared, Fo-squared, sigma(Fo-squared) and status flag
#
data_I
_shelx_title '  SMA18 in P-1'
_shelx_refln_list_code          4
_shelx_F_calc_maximum      293.96
_exptl_crystal_F_000       528.00
_reflns_d_resolution_high  0.8255
 
loop_
 _symmetry_equiv_pos_as_xyz
 'x, y, z'
 '-x, -y, -z'
 
_cell_length_a     7.1959
_cell_length_b    11.6234
_cell_length_c    13.1399
_cell_angle_alpha  85.116
_cell_angle_beta   75.060
_cell_angle_gamma  81.205
 
_shelx_F_squared_multiplier     1.000
 
loop_
 _refln_index_h
 _refln_index_k
 _refln_index_l
 _refln_F_squared_calc
 _refln_F_squared_meas
 _refln_F_squared_sigma
 _refln_observed_status
   1   0   0      103.13       94.45      1.05 o
   2   0   0    12470.86    12744.89     83.41 o
   3   0   0      315.83      305.30      3.85 o
   4   0   0      536.71      582.61      8.07 o
   5   0   0      183.26      177.84      5.31 o
   6   0   0      632.63      616.57     10.56 o
   7   0   0       47.74       38.38      4.13 o
   8   0   0      104.58       95.39      6.63 o
  -8   1   0      150.73      145.91      8.58 o
  -7   1   0        3.00        1.04      4.23 o
  -6   1   0      157.32      142.05      5.56 o
  -5   1   0      388.31      379.60      6.49 o
  -4   1   0      124.22      143.57      3.73 o
  -3   1   0      517.96      516.35      7.47 o
  -2   1   0    10123.42    10097.29     42.26 o
  -1   1   0      140.93      146.98      2.56 o
   0   1   0      448.87      204.62     39.26 o
   1   1   0       21.78       21.11      0.97 o
   2   1   0    14044.33    14229.57     95.15 o
   3   1   0       10.17        6.05      0.60 o
   4   1   0     4177.53     4073.63     21.02 o
   5   1   0       58.44       52.81      3.27 o
   6   1   0      340.17      325.92      7.92 o
   7   1   0        8.19        0.33      4.04 o
   8   1   0       32.60       30.86      6.10 o
  -8   2   0        3.50       -0.03      6.53 o
  -7   2   0       20.23       26.61      5.48 o
  -6   2   0       43.04       37.56      3.16 o
  -5   2   0        8.63        7.61      2.25 o
  -4   2   0      904.91      890.96     13.13 o
  -3   2   0       25.72       25.85      1.34 o
  -2   2   0      127.78      121.62      3.19 o
  -1   2   0     2019.39     1992.62     27.84 o
   0   2   0       98.96       96.59      1.47 o
   1   2   0      208.22      251.08      4.33 o
   2   2   0        0.60        2.54      1.77 o
   3   2   0       77.20       93.71      3.72 o
   4   2   0       47.35       43.59      2.37 o
   5   2   0       51.92       50.48      3.09 o
   6   2   0        9.96        7.53      3.11 o
   7   2   0        0.25       -0.02      4.79 o
   8   2   0        0.04       -0.04      7.44 o
  -7   3   0       19.38        5.59      5.94 o
  -6   3   0       40.16       38.14      4.05 o
  -5   3   0       43.98       44.97      2.73 o
  -4   3   0       69.89       63.09      2.72 o
  -3   3   0     1166.26     1050.56     15.42 o
  -2   3   0       47.26       55.36      1.97 o
  -1   3   0     2595.28     2683.31     12.28 o
   0   3   0       13.83       14.57      0.93 o
   1   3   0     2449.65     2480.99     14.97 o
   2   3   0      310.91      323.25     17.90 o
   3   3   0       11.01        8.49      0.80 o
   4   3   0      892.82      881.33      8.53 o
   5   3   0      118.63       94.56      8.49 o
   6   3   0      301.06      279.89      7.70 o
   7   3   0       10.47        7.10      4.18 o
   8   3   0       63.74       60.45      7.42 o
  -7   4   0        4.01        0.08      6.17 o
  -6   4   0        9.76        9.50      4.21 o
  -5   4   0       28.95       27.20      3.85 o
  -4   4   0      234.18      227.91      4.03 o
  -3   4   0        0.08        1.71      1.26 o
  -2   4   0      734.80      674.90     12.27 o
  -1   4   0       53.51       51.30      1.99 o
   0   4   0       86.47       76.65      1.94 o
   1   4   0     2579.52     2566.91     16.68 o
   2   4   0        1.26        0.25      1.68 o
   3   4   0        9.25       15.61      2.00 o
   4   4   0       59.65       60.35      2.82 o
   5   4   0      319.83      306.96      9.31 o
   6   4   0        2.10        5.33      3.41 o
   7   4   0      121.34      122.49      8.22 o
   8   4   0        4.46        4.80      7.89 o
  -7   5   0        0.19       -0.04      7.38 o
  -6   5   0       22.03       25.06      5.50 o
  -5   5   0        8.95        7.57      3.92 o
  -4   5   0       24.37       23.95      2.30 o
  -3   5   0      246.40      239.78      5.08 o
  -1   5   0     4230.19     4623.44     25.41 o
   0   5   0     1974.68     2190.96     14.79 o
   1   5   0       33.59       25.01      1.10 o
   3   5   0      372.25      392.62     11.63 o
   4   5   0       80.01       82.29      2.98 o
   5   5   0      324.68      331.26     15.96 o
   6   5   0      320.44      299.72      9.47 o
   7   5   0       11.14        7.93      6.27 o
   8   5   0       95.77       90.33      7.96 o
  -7   6   0       16.98        7.97      8.37 o
  -6   6   0       60.18       54.13      5.28 o
  -5   6   0        1.34       -0.02      4.27 o
  -4   6   0       75.73       72.50      3.89 o
  -3   6   0      632.01      699.29      9.63 o
  -2   6   0     1439.90     1413.64     26.76 o
  -1   6   0      430.71      524.21      6.85 o
   0   6   0      573.83      589.31      7.25 o
   1   6   0     1724.55     2003.42     16.30 o
   2   6   0        0.00       -0.01      1.23 o
   3   6   0     2323.44     2433.75     26.26 o
   4   6   0      476.31      476.24     11.23 o
   5   6   0        6.53        3.71      2.25 o
   6   6   0      307.05      321.74     10.67 o
   7   6   0       37.00       51.87      6.60 o
   8   6   0       16.04       10.73      7.01 o
  -6   7   0      194.26      191.07     14.92 o
  -5   7   0       55.74       48.55     17.50 o
  -4   7   0       15.18        9.63      3.01 o
  -3   7   0      392.68      391.27      7.76 o
  -2   7   0       26.13       22.68      2.21 o
  -1   7   0     1270.25     1201.75     12.01 o
   0   7   0      144.30      130.38      3.72 o
   1   7   0       13.60       10.82      1.21 o
   2   7   0     1380.71     1335.06     16.71 o
   3   7   0       36.45       32.78      2.14 o
   4   7   0      393.68      373.15      6.57 o
   5   7   0        3.71        2.79      2.52 o
   6   7   0        8.85       10.44      4.39 o
   7   7   0       45.64       39.03      5.66 o
  -6   8   0        1.03       -0.04      7.03 o
  -5   8   0       79.70       79.39      7.00 o
  -4   8   0        0.24        0.60      3.51 o
  -3   8   0       20.03       10.85      3.61 o
  -2   8   0      128.56      129.37      5.64 o
  -1   8   0      137.20      139.89      3.84 o
   0   8   0       91.16       91.74      3.26 o
   1   8   0      342.60      336.38      5.02 o
   2   8   0       66.51       62.79      2.97 o
   3   8   0     3965.84     3790.18     30.56 o
   4   8   0       37.36       40.86      3.41 o
   5   8   0     1064.49     1039.06     14.29 o
   6   8   0        0.09        4.71      5.75 o
   7   8   0        0.07       -0.03      6.74 o
  -5   9   0      301.25      356.42     12.44 o
  -4   9   0       27.64       24.02      4.36 o
  -3   9   0      413.92      427.13      8.01 o
  -2   9   0       20.77       16.72      3.27 o
  -1   9   0      106.28      109.94      4.10 o
   0   9   0        0.00        3.45      2.42 o
   1   9   0     1320.89     1334.60     18.62 o
   2   9   0      653.61      619.34     17.03 o
   3   9   0      637.98      603.01     10.54 o
   4   9   0      432.64      432.88     11.47 o
   5   9   0      184.70      175.14      6.54 o
   6   9   0      107.83      111.41     11.28 o
   7   9   0      138.09      140.19     22.74 o
  -5  10   0        2.51       -0.04      7.97 o
  -4  10   0      116.41      130.14      7.91 o
  -3  10   0       14.87       11.69      5.08 o
  -2  10   0       36.26       40.07      3.98 o
  -1  10   0      787.70      781.21     10.49 o
   0  10   0       43.07       38.26      3.15 o
   1  10   0      517.21      507.80      8.01 o
   2  10   0      385.11      353.10      8.86 o
   3  10   0       48.93       42.54      3.92 o
   4  10   0      804.18      735.50     14.07 o
   5  10   0      187.33      164.29      6.84 o
   6  10   0       33.10       29.77      6.83 o
  -4  11   0       32.64       26.89     12.89 o
  -3  11   0       16.90       16.13      4.23 o
  -2  11   0       52.84       58.24      4.11 o
  -1  11   0       15.86        9.11      3.60 o
   0  11   0       14.72       18.88      3.87 o
   1  11   0       58.88       48.87      4.44 o
   2  11   0      481.07      516.05      8.84 o
   3  11   0      158.79      129.57      5.90 o
   4  11   0       39.61       36.78      4.55 o
   5  11   0       30.81       22.05      4.85 o
   6  11   0        8.71       15.98      8.60 o
  -3  12   0       16.86       20.37      6.73 o
  -2  12   0      112.46       89.04      5.79 o
  -1  12   0       57.60       50.01      5.11 o
   0  12   0      648.81      686.15     13.96 o
   1  12   0      356.82      353.12      9.29 o
   2  12   0       72.70       62.53      6.35 o
   3  12   0        7.71        5.03      4.66 o
   4  12   0        2.24        0.36      5.04 o
   5  12   0       51.76       46.77      6.11 o
  -2  13   0       42.10       29.39      6.49 o
  -1  13   0        4.46       -0.03      5.91 o
   0  13   0      446.10      470.47     11.48 o
   1  13   0       29.46       31.43      5.50 o
   2  13   0       64.29       69.25      5.60 o
   3  13   0        0.73       -0.03      6.59 o
   4  13   0       19.40       24.36      7.74 o
   1  14   0      284.11      301.30      9.96 o
  -3 -13   1       79.72       91.30      6.83 o
  -2 -13   1        4.08       -0.03      6.73 o
  -1 -13   1       30.48       23.89      5.77 o
   0 -13   1      119.09      152.02      7.08 o
   1 -13   1       11.25       10.96      5.77 o
   2 -13   1       24.29       20.15      8.14 o
  -5 -12   1       19.45        9.01      7.28 o
  -4 -12   1      273.99      253.51      8.60 o
  -3 -12   1       54.46       54.91      6.28 o
  -2 -12   1      107.89      104.97      7.05 o
  -1 -12   1      227.86      227.20      7.74 o
   0 -12   1       87.13       73.05      5.18 o
   1 -12   1       71.15       69.80      5.22 o
   2 -12   1        0.01       -0.02      4.75 o
   3 -12   1        1.52       -0.03      5.75 o
  -5 -11   1       12.09        7.87      5.51 o
  -4 -11   1        0.55       -0.02      4.81 o
  -3 -11   1       51.81       50.02      4.22 o
  -2 -11   1       38.44       31.35      4.24 o
  -1 -11   1        9.98       11.64      4.04 o
   0 -11   1      220.01      234.31      6.24 o
   1 -11   1      123.10      109.18      4.58 o
   2 -11   1       24.81       20.51      4.51 o
   3 -11   1        0.12       -0.02      4.79 o
   4 -11   1      108.71      127.81      8.63 o
  -6 -10   1        0.68        2.14      7.76 o
  -5 -10   1        0.19       -0.03      5.86 o
  -4 -10   1      234.14      219.76      7.49 o
  -3 -10   1      514.34      471.06      9.93 o
  -2 -10   1       69.51       64.91      3.45 o
  -1 -10   1      135.92      117.43      4.45 o
   0 -10   1      496.27      486.33      8.18 o
   1 -10   1      348.01      367.55      7.42 o
   2 -10   1      967.54      984.28     12.13 o
   3 -10   1      153.71      163.75      5.72 o
   4 -10   1       54.75       49.50      6.54 o
   5 -10   1       32.38       35.68      7.46 o
  -6  -9   1      133.76      134.56      8.76 o
  -5  -9   1      119.12      111.47      5.56 o
  -4  -9   1      200.23      205.31      9.43 o
  -3  -9   1       21.32       27.82      3.12 o
  -2  -9   1      491.27      509.59      7.86 o
  -1  -9   1        6.68        9.89      2.20 o
   0  -9   1      146.81      140.69      4.35 o
   1  -9   1     1442.38     1436.69     13.25 o
   2  -9   1      310.40      319.18      7.25 o
   3  -9   1      153.89      173.06      5.35 o
   4  -9   1       80.52       94.22      6.43 o
   5  -9   1        0.47        0.26      5.96 o
  -7  -8   1      164.07      140.50      9.36 o
  -6  -8   1      101.98       82.91      6.58 o
  -5  -8   1      336.14      295.70      9.68 o
  -4  -8   1      145.57      146.73      4.99 o
  -3  -8   1      162.22      174.48      7.82 o
  -2  -8   1       52.81       58.86      2.37 o
  -1  -8   1       10.36        7.58      1.82 o
   0  -8   1      233.55      233.58      5.02 o
   1  -8   1      465.55      443.48      7.01 o
   2  -8   1      258.78      255.40      5.69 o
   3  -8   1     1020.62     1043.76     11.53 o
   4  -8   1       40.66       37.91      3.34 o
   5  -8   1       27.58       20.40      6.51 o
   6  -8   1        0.36        0.26      6.30 o
  -7  -7   1       67.94       73.66      6.23 o
  -6  -7   1       54.52       59.96      4.46 o
  -5  -7   1       80.79       83.20      4.98 o
  -4  -7   1       36.80       28.26      2.56 o
  -3  -7   1       42.48       46.60      2.50 o
  -2  -7   1       74.78       87.42      6.41 o
  -1  -7   1      411.94      383.01      7.54 o
   0  -7   1      799.13      778.45      6.95 o
   1  -7   1      116.58      100.80      3.17 o
   2  -7   1      337.73      326.80      5.91 o
   3  -7   1       85.27       81.86      3.58 o
   4  -7   1       17.15       14.95      2.62 o
   5  -7   1      191.23      213.72      9.29 o
   6  -7   1      165.16      178.76      9.15 o
  -7  -6   1       70.73       58.41      6.54 o
  -6  -6   1      282.38      300.49     23.91 o
  -5  -6   1      463.83      486.71     14.78 o
  -4  -6   1     1031.21      977.29     23.60 o
  -3  -6   1       14.99        6.86      1.83 o
  -2  -6   1     1421.29     1406.08     10.23 o
  -1  -6   1      709.60      688.94      7.15 o
   0  -6   1      420.33      401.55      6.99 o
   1  -6   1       10.03       10.51      1.72 o
   2  -6   1      293.28      293.73      5.95 o
   3  -6   1      181.29      178.22      4.11 o
   4  -6   1      103.89      104.64      3.77 o
   5  -6   1       73.74       66.27      4.83 o
   6  -6   1      170.18      174.65      8.48 o
   7  -6   1       65.41       64.71     18.24 o
  -8  -5   1       25.34       22.94      8.40 o
  -7  -5   1       95.12       85.26      7.04 o
  -6  -5   1      249.30      248.82      9.83 o
  -5  -5   1      174.95      176.75      5.60 o
  -4  -5   1      181.45      193.35      5.89 o
  -3  -5   1        2.73        6.09      1.73 o
  -2  -5   1     2447.29     2492.63     12.95 o
  -1  -5   1     3948.95     4207.40     30.04 o
   0  -5   1     6441.21     6956.08     38.00 o
   1  -5   1        5.21       16.44      1.61 o
   2  -5   1      878.78      930.64     12.22 o
   3  -5   1     1468.52     1445.52      8.08 o
   4  -5   1       41.12       43.18      2.41 o
   5  -5   1        0.00        2.20      3.39 o
   6  -5   1       35.17       41.58      4.57 o
   7  -5   1       86.51       65.50      7.04 o
  -8  -4   1       27.99       27.94     14.23 o
  -7  -4   1       34.62       36.96      6.17 o
  -6  -4   1        0.28        3.47      4.94 o
  -5  -4   1       36.37       31.50      3.11 o
  -4  -4   1      151.00      147.22      3.64 o
  -3  -4   1      646.72      654.88      9.70 o
  -2  -4   1     2599.95     2717.58     14.31 o
  -1  -4   1     2213.55     2225.98      8.98 o
   0  -4   1      540.28      507.48      6.10 o
   1  -4   1      293.18      300.75      4.69 o
   2  -4   1        0.11        0.98      0.61 o
   3  -4   1        0.43        1.99      1.16 o
   4  -4   1     1100.58     1120.29     14.98 o
   5  -4   1       58.41       54.00      3.28 o
   6  -4   1        0.52       -0.02      3.97 o
   7  -4   1       11.48       13.88      5.66 o
  -8  -3   1       78.37       87.79     17.00 o
  -7  -3   1        4.02        5.08      6.06 o
  -6  -3   1      135.11      121.49      5.26 o
  -5  -3   1       65.08       57.78      3.53 o
  -4  -3   1     2335.40     2354.19     17.29 o
  -3  -3   1       35.61       21.94      1.88 o
  -2  -3   1      423.06      466.67      9.46 o
  -1  -3   1      186.67      216.79      3.03 o
   0  -3   1       37.58       40.56      1.26 o
   1  -3   1       15.96       12.82      1.08 o
   2  -3   1       76.65       71.26      1.55 o
   3  -3   1      759.64      719.29      5.64 o
   4  -3   1        0.19        1.42      1.45 o
   5  -3   1        1.77        2.59      2.11 o
   6  -3   1        2.60        1.08      4.37 o
   7  -3   1       13.97       13.57      6.89 o
   8  -3   1       28.60       26.91      8.87 o
  -8  -2   1       95.95       96.76      8.58 o
  -7  -2   1        0.46       -0.03      5.93 o
  -6  -2   1       53.42       56.86      3.90 o
  -5  -2   1      134.40      134.11      4.21 o
  -4  -2   1       25.31       26.22      1.39 o
  -3  -2   1     1388.14     1310.58     11.42 o
  -2  -2   1      175.85      179.30      7.20 o
  -1  -2   1     1699.24     1662.42     30.03 o
   0  -2   1     4081.09     4155.12     21.71 o
   1  -2   1      915.32      942.99     22.25 o
   2  -2   1     1820.89     1939.81     31.45 o
   3  -2   1      111.80      116.30      2.22 o
   4  -2   1      582.78      572.66     12.50 o
   5  -2   1      441.93      453.12      6.09 o
   6  -2   1       16.78       16.95      3.12 o
   7  -2   1       14.76        8.55      5.31 o
   8  -2   1       18.30        7.24      7.22 o
  -8  -1   1       36.93       32.00      8.12 o
  -7  -1   1        1.60        0.69      4.85 o
  -6  -1   1       59.55       58.16      3.73 o
  -5  -1   1      150.39      146.82      3.55 o
  -4  -1   1        6.83        5.71      1.02 o
  -3  -1   1      766.77      685.44      4.83 o
  -2  -1   1      141.78      166.28      3.15 o
  -1  -1   1     2562.21     2709.97     26.47 o
   0  -1   1        0.47        2.50      1.42 o
   1  -1   1      484.60      508.23      4.09 o
   2  -1   1        2.91        2.82      0.66 o
   3  -1   1      593.51      649.01      7.45 o
   4  -1   1     2105.52     2062.01     21.97 o
   5  -1   1        0.74       -0.01      2.39 o
   6  -1   1      642.79      607.46     10.42 o
   7  -1   1       37.74       39.12      4.22 o
   8  -1   1       45.99       37.64      6.71 o
  -8   0   1       30.79       37.38      6.41 o
  -7   0   1       76.10       69.88      4.27 o
  -6   0   1      290.68      282.48      6.74 o
  -5   0   1       98.21       94.18      3.25 o
  -4   0   1     1709.64     1748.47     16.90 o
  -3   0   1      112.52      122.22      2.14 o
  -2   0   1     7186.02     7431.99     59.83 o
  -1   0   1     1346.41     1398.68     14.59 o
   1   0   1       98.61      122.15      4.10 o
   2   0   1      838.71      851.03      4.78 o
   3   0   1       30.89       30.29      2.30 o
   4   0   1     4294.23     4343.34     21.61 o
   5   0   1        7.93        7.80      1.95 o
   6   0   1     1194.19     1209.87     14.39 o
   7   0   1        8.10        4.22      3.93 o
   8   0   1      192.38      195.81     10.06 o
  -8   1   1        1.57        3.01      8.77 o
  -7   1   1        8.30       13.47      4.11 o
  -6   1   1        8.83        3.19      3.85 o
  -5   1   1      440.25      409.94      7.01 o
  -4   1   1     1389.87     1419.89     12.06 o
  -3   1   1        0.39        2.88      1.10 o
  -2   1   1     6531.24     6627.29     35.05 o
  -1   1   1     1296.73     1397.99     11.52 o
   0   1   1        1.84        4.68      0.67 o
   1   1   1       11.99       12.43      0.66 o
   2   1   1      745.57      766.12     14.13 o
   3   1   1      527.89      537.88      9.54 o
   4   1   1      215.86      189.36      3.52 o
   5   1   1      434.00      421.84      7.77 o
   6   1   1      145.93      130.83      5.36 o
   7   1   1        2.85        2.29      3.99 o
   8   1   1      139.42      131.54      6.62 o
  -7   2   1        5.95        5.06      5.16 o
  -6   2   1        6.35        6.36      3.11 o
  -5   2   1      184.93      196.86      5.06 o
  -4   2   1        4.07        4.38      1.59 o
  -3   2   1     4341.32     4272.04     33.47 o
  -2   2   1     2529.90     2590.49     15.89 o
  -1   2   1     2895.46     2973.33     18.38 o
   0   2   1      857.66      976.72      6.53 o
   1   2   1        4.94        6.31      0.60 o
   2   2   1     3131.02     3073.98     47.08 o
   3   2   1     2862.83     2776.96     28.90 o
   4   2   1       85.78       79.07      5.85 o
   5   2   1        1.89        3.48      2.31 o
   6   2   1        3.30        5.31      3.06 o
   7   2   1        0.06       -0.02      4.08 o
   8   2   1        0.02        7.69      5.27 o
  -7   3   1       34.96       33.54      5.38 o
  -6   3   1       93.45       94.35      4.27 o
  -5   3   1      137.48      144.19      4.53 o
  -4   3   1       37.43       28.33      2.12 o
  -3   3   1      308.90      297.30      4.32 o
  -2   3   1     1504.91     1526.07     20.06 o
  -1   3   1       10.17       26.15      2.14 o
   0   3   1        9.24       10.40      0.89 o
   1   3   1     3078.97     3046.89     14.31 o
   2   3   1      123.47      108.07      1.87 o
   3   3   1     1657.67     1591.60     18.15 o
   4   3   1      230.41      211.85      3.74 o
   5   3   1      214.98      217.00      9.51 o
   6   3   1      389.57      407.12      8.76 o
   7   3   1       34.24       40.60      4.14 o
   8   3   1       18.79       16.23      7.45 o
  -7   4   1       23.89       18.38      7.60 o
  -6   4   1      325.98      333.37     11.44 o
  -5   4   1      209.86      215.44      6.13 o
  -4   4   1      518.20      503.24     11.15 o
  -3   4   1       26.99       26.29      1.95 o
  -2   4   1     1192.87     1266.26     10.88 o
  -1   4   1       12.23       11.98      1.29 o
   0   4   1     2009.82     2056.96     16.73 o
   1   4   1       34.50       35.18      1.47 o
   2   4   1     4276.74     4176.77     18.41 o
   3   4   1       28.39       36.22      2.15 o
   4   4   1       43.31       40.87      4.05 o
   5   4   1       11.71       13.41      3.17 o
   6   4   1       48.46       44.98      4.32 o
   7   4   1      100.00      103.35      6.86 o
   8   4   1        0.02        2.69      7.31 o
  -7   5   1       42.63       44.51      7.81 o
  -6   5   1      119.70      136.22      8.22 o
  -5   5   1      207.72      212.20      8.73 o
  -4   5   1      133.69      127.17      3.90 o
  -3   5   1        0.16        0.14      2.27 o
  -2   5   1      672.55      701.67      7.86 o
  -1   5   1     5323.82     5587.53     51.92 o
   0   5   1      339.27      313.80      9.83 o
   1   5   1      327.47      427.50      7.31 o
   2   5   1      676.44      848.10     16.32 o
   3   5   1     1811.99     1864.60     15.30 o
   4   5   1      200.04      211.40      6.64 o
   5   5   1       18.55       15.14      2.81 o
   6   5   1        8.37       11.03      3.53 o
   7   5   1        1.01        3.98      4.57 o
   8   5   1       11.01        8.25      7.69 o
  -6   6   1      169.34      137.34     32.57 o
  -5   6   1      457.19      484.81     13.09 o
  -4   6   1        0.72       -0.01      2.66 o
  -3   6   1      286.32      292.76      6.57 o
  -2   6   1      356.41      341.52      6.52 o
  -1   6   1      176.34      179.41      5.08 o
   0   6   1       90.08       83.57      2.33 o
   1   6   1        2.27        0.42      1.11 o
   2   6   1       41.57       49.49      1.54 o
   3   6   1      283.88      284.35      3.83 o
   4   6   1        6.89        7.65      1.96 o
   5   6   1       12.01        9.98      2.15 o
   6   6   1       42.92       37.93      3.43 o
   7   6   1      102.89       89.20      7.18 o
   8   6   1       38.73       47.37      6.81 o
  -6   7   1       87.49       83.77      7.94 o
  -5   7   1        8.14       11.44      4.94 o
  -4   7   1      321.96      315.92      7.73 o
  -3   7   1      149.29      157.24      5.39 o
  -2   7   1       80.80       79.68      3.57 o
  -1   7   1      925.70      875.40     17.42 o
   0   7   1       40.69       48.26      1.98 o
   1   7   1       26.80       24.05      1.42 o
   2   7   1        0.12       -0.01      1.09 o
   3   7   1      623.09      580.77      7.30 o
   4   7   1        2.74        0.67      2.16 o
   5   7   1        6.77        3.76      2.45 o
   6   7   1        0.08       -0.02      3.55 o
   7   7   1        5.15        5.60      5.42 o
  -6   8   1       82.94       88.25      8.95 o
  -5   8   1        0.82        7.36      5.76 o
  -4   8   1       19.65       14.24      3.63 o
  -3   8   1        5.00       -0.02      3.02 o
  -2   8   1       74.76       71.00      3.84 o
  -1   8   1      843.89      819.38     10.88 o
   0   8   1      299.26      308.82      4.56 o
   1   8   1      170.27      162.22      3.50 o
   2   8   1       90.17       94.72      2.85 o
   3   8   1       26.94       28.42      2.45 o
   4   8   1      179.09      175.84      5.97 o
   5   8   1       58.82       52.69      5.05 o
   6   8   1        0.39       -0.03      5.28 o
   7   8   1      214.32      221.90     10.79 o
  -5   9   1       29.74       10.86     13.89 o
  -4   9   1      142.30      146.25      9.34 o
  -3   9   1      157.03      169.25      6.18 o
  -2   9   1      116.18      112.34      4.84 o
  -1   9   1      142.20      138.18      4.95 o
   0   9   1      341.67      338.19      7.12 o
   1   9   1     1479.68     1487.23     18.43 o
   2   9   1      134.85      136.85      3.64 o
   3   9   1       39.94       37.37      3.37 o
   4   9   1       74.60       69.95      4.49 o
   5   9   1       21.57       17.79      4.04 o
   6   9   1       49.40       47.60      8.37 o
   7   9   1       18.75        9.54     14.20 o
  -4  10   1        7.48        4.74      5.19 o
  -3  10   1        9.89        7.20      4.05 o
  -2  10   1      142.21      121.87      5.40 o
  -1  10   1       62.90       63.95      5.21 o
   0  10   1     2269.10     2211.58     16.53 o
   1  10   1      582.33      562.99     17.29 o
   2  10   1     1419.95     1411.68     17.13 o
   3  10   1       73.39       64.18      4.43 o
   4  10   1        2.25        0.30      3.65 o
   5  10   1      182.86      179.93      9.38 o
   6  10   1      169.16      193.66     20.21 o
  -4  11   1       40.47       29.90      8.98 o
  -3  11   1      185.17      189.44      6.42 o
  -2  11   1      422.92      407.66      8.54 o
  -1  11   1      102.41      117.43      8.95 o
   0  11   1       76.76       69.56      4.71 o
   1  11   1        2.14        4.19      3.82 o
   2  11   1        6.22        8.62      4.05 o
   3  11   1      100.94      110.64      5.62 o
   4  11   1      279.44      271.76      8.43 o
   5  11   1       21.15       18.93      4.97 o
   6  11   1       67.72       62.34      7.41 o
  -3  12   1      156.78      157.67      7.32 o
  -2  12   1      251.24      269.89      9.02 o
  -1  12   1      139.13      135.80      6.71 o
   0  12   1       17.47       10.90      4.89 o
   1  12   1        4.65        6.36      4.80 o
   2  12   1        0.28       -0.02      4.57 o
   3  12   1        4.78        3.21      4.63 o
   4  12   1        1.84        0.96      5.03 o
   5  12   1      169.11      162.38      7.47 o
  -2  13   1       56.36       85.49     11.53 o
  -1  13   1      225.83      236.80      8.51 o
   0  13   1        0.17       -0.03      5.39 o
   1  13   1       57.86       64.08      5.31 o
   2  13   1      160.71      178.67      7.37 o
   3  13   1       28.49       26.47      6.85 o
   4  13   1        3.54        0.47      5.88 o
   1  14   1      154.80      165.94      7.71 o
   2  14   1        4.38       -0.04      7.80 o
  -3 -13   2        8.15       16.97      7.19 o
  -2 -13   2       27.59       23.83      6.52 o
  -1 -13   2       99.42      113.97      7.70 o
   0 -13   2      240.56      261.16     12.75 o
   1 -13   2       33.33       34.16      5.99 o
  -4 -12   2        0.01        0.55      5.71 o
  -3 -12   2       93.38       71.38      6.49 o
  -2 -12   2       41.67       27.57      5.94 o
  -1 -12   2        7.51        3.55      4.66 o
   0 -12   2      640.94      634.01     12.60 o
   1 -12   2      140.78      139.84      5.61 o
   2 -12   2        7.24       11.06      7.81 o
   3 -12   2        0.12       -0.03      6.51 o
  -5 -11   2       11.81       16.14      5.46 o
  -4 -11   2      205.81      202.54      8.47 o
  -3 -11   2        1.59        5.24      4.40 o
  -2 -11   2      655.18      615.75     29.10 o
  -1 -11   2       75.12       56.60      3.73 o
   0 -11   2       21.24       25.55      3.57 o
   1 -11   2        0.01       -0.02      3.62 o
   2 -11   2       32.72       21.32      3.81 o
   3 -11   2        1.25        0.90      5.07 o
   4 -11   2       33.31       18.07     10.23 o
  -6 -10   2       52.61       42.52      7.75 o
  -5 -10   2       10.14        9.50      4.82 o
  -4 -10   2       46.42       46.96      4.23 o
  -3 -10   2        6.99        4.94      3.66 o
  -2 -10   2      296.42      262.35      7.32 o
  -1 -10   2        9.03       -0.02      3.14 o
   0 -10   2       41.27       40.96      4.51 o
   1 -10   2      153.44      145.78      5.02 o
   2 -10   2       27.23       22.13      3.25 o
   3 -10   2      177.25      185.56      7.14 o
   4 -10   2        9.37        6.43      5.80 o
   5 -10   2        0.01       -0.04      7.20 o
  -6  -9   2        9.03       15.16      7.00 o
  -5  -9   2      106.95       95.77      8.26 o
  -4  -9   2      190.10      181.64      7.10 o
  -3  -9   2       14.75       18.95      3.22 o
  -2  -9   2      395.69      399.25      8.45 o
  -1  -9   2        0.22        3.97      2.27 o
   0  -9   2      188.42      176.05      4.94 o
   1  -9   2      276.37      288.49      7.23 o
   2  -9   2       82.25       78.27      3.85 o
   3  -9   2       31.58       29.32      3.40 o
   4  -9   2        4.27        3.00      4.10 o
   5  -9   2       93.42       94.65      7.71 o
  -7  -8   2       55.31       42.36      8.05 o
  -6  -8   2       66.03       66.97      6.73 o
  -5  -8   2       74.86       73.50      4.09 o
  -4  -8   2       15.78       13.36      2.82 o
  -3  -8   2     1175.62     1111.84     20.63 o
  -2  -8   2       33.90       34.44      2.44 o
  -1  -8   2     3339.25     3408.33     21.68 o
   0  -8   2       70.31       75.53      2.66 o
   1  -8   2       64.41       63.86      3.07 o
   2  -8   2        2.30       -0.01      2.37 o
   3  -8   2       23.00       20.73      2.65 o
   4  -8   2        9.23        9.53      3.59 o
   5  -8   2        5.67       -0.03      5.01 o
   6  -8   2        5.15        2.47      6.64 o
  -7  -7   2       24.81       25.80      7.77 o
  -6  -7   2        3.02        3.91      6.05 o
  -5  -7   2      317.86      295.25      9.36 o
  -4  -7   2      116.17      117.94      4.17 o
  -3  -7   2       66.00       69.78      3.55 o
  -2  -7   2      539.55      508.02      6.88 o
  -1  -7   2      137.53      136.74      3.05 o
   0  -7   2     1907.30     1847.54     10.88 o
   1  -7   2        7.53        7.18      1.85 o
   2  -7   2        0.10       -0.01      1.95 o
   3  -7   2      367.93      361.58      6.54 o
   4  -7   2       72.72       72.65      4.16 o
   5  -7   2       60.59       53.94      7.17 o
   6  -7   2        1.22       -0.03      5.54 o
  -7  -6   2      106.92      119.07      8.25 o
  -6  -6   2        0.80        5.10      5.14 o
  -5  -6   2       63.12       58.35      5.01 o
  -4  -6   2      495.96      466.12      9.27 o
  -3  -6   2        0.56        3.14      1.92 o
  -2  -6   2     1375.16     1390.45     18.26 o
  -1  -6   2     5105.11     5320.94     18.87 o
   0  -6   2      336.69      338.89      3.86 o
   1  -6   2     1585.41     1654.91     29.63 o
   2  -6   2      683.57      679.94      7.99 o
   3  -6   2      140.60      156.80      3.87 o
   4  -6   2      910.98      924.08     10.05 o
   5  -6   2      150.26      152.54      9.55 o
   6  -6   2      106.69      101.87      6.14 o
   7  -6   2        6.32        7.34      7.21 o
  -7  -5   2       35.73       39.51      6.30 o
  -6  -5   2      257.30      256.06     13.17 o
  -5  -5   2        1.45       10.87      3.96 o
  -4  -5   2     1021.17      972.86     12.82 o
  -3  -5   2     1390.63     1439.44     20.07 o
  -2  -5   2      118.16      130.37      3.63 o
   0  -5   2      622.16      789.82      8.39 o
   1  -5   2      767.38      845.10     10.80 o
   2  -5   2     2534.63     2640.56     24.60 o
   3  -5   2     2896.90     2990.02     24.86 o
   4  -5   2      644.68      676.31      7.41 o
   5  -5   2      389.80      372.55     16.60 o
   6  -5   2      123.20      111.69      5.71 o
   7  -5   2        0.01        7.07      6.08 o
  -7  -4   2        2.15        2.47      6.18 o
  -6  -4   2       60.85       65.20      5.69 o
  -5  -4   2      903.08      907.60     20.98 o
  -4  -4   2       25.92       36.56      2.85 o
  -3  -4   2     2358.48     2368.54     65.69 o
  -2  -4   2      140.91      132.30      3.90 o
  -1  -4   2     1520.15     1605.92     10.28 o
   0  -4   2       97.39       81.73      2.29 o
   1  -4   2      309.82      318.61      5.38 o
   2  -4   2      200.97      195.37      4.31 o
   3  -4   2     1278.35     1297.61     12.58 o
   4  -4   2       73.03       66.62      2.09 o
   5  -4   2      233.27      231.18      8.83 o
   6  -4   2        0.43        0.09      3.95 o
   7  -4   2       22.48       28.39      5.65 o
  -8  -3   2        2.47        2.67      8.32 o
  -7  -3   2       39.59       40.53      7.64 o
  -6  -3   2       44.06       54.92      5.48 o
  -5  -3   2      409.94      403.34     14.10 o
  -4  -3   2     1632.41     1623.33     19.15 o
  -3  -3   2      121.05      114.69      3.10 o
  -2  -3   2     2291.58     2369.26     26.68 o
  -1  -3   2      683.60      704.77      8.94 o
   0  -3   2       59.70       55.75      2.30 o
   1  -3   2     6787.76     6811.66     57.55 o
   2  -3   2        5.77        6.27      0.97 o
   3  -3   2        0.57        1.40      0.94 o
   4  -3   2        0.07       -0.01      1.24 o
   5  -3   2        0.13        0.29      2.03 o
   6  -3   2       16.06       11.57      3.69 o
   7  -3   2       22.34       20.52      5.36 o
   8  -3   2        1.13       -0.04      7.61 o
  -8  -2   2       11.47       14.48      8.42 o
  -7  -2   2       49.75       54.13      6.53 o
  -6  -2   2       76.37       80.11      5.98 o
  -5  -2   2        0.18        2.98      2.55 o
  -4  -2   2      518.98      501.81      6.72 o
  -3  -2   2      122.64      105.97      4.17 o
  -2  -2   2     2929.07     2962.96     32.85 o
  -1  -2   2     2045.18     2153.41     12.97 o
   0  -2   2     2108.79     1980.18     40.87 o
   1  -2   2      907.80      869.08      9.16 o
   2  -2   2       57.38       50.46      1.13 o
   3  -2   2        9.66        8.96      0.87 o
   4  -2   2        0.28        0.87      0.99 o
   5  -2   2       22.32       21.36      1.91 o
   6  -2   2       89.57       82.17      4.41 o
   7  -2   2       18.98       15.24      5.45 o
   8  -2   2       19.90       11.65      6.94 o
  -8  -1   2        4.26       -0.04      8.32 o
  -7  -1   2       63.78       61.20      6.48 o
  -6  -1   2       89.60       87.78      4.21 o
  -5  -1   2        0.07       -0.01      1.88 o
  -4  -1   2       40.25       34.63      1.52 o
  -3  -1   2      165.03      160.76      3.89 o
  -2  -1   2     2703.77     2750.24     37.19 o
  -1  -1   2        5.16       13.80      1.38 o
   0  -1   2     4714.74     4873.80     75.37 o
   1  -1   2       64.74       58.47      1.39 o
   2  -1   2     3878.71     3762.15     16.92 o
   3  -1   2       47.33       55.47      1.24 o
   4  -1   2      557.27      558.89      6.46 o
   5  -1   2      394.34      386.11      7.42 o
   6  -1   2        6.02        4.72      3.13 o
   7  -1   2      178.72      160.00      9.41 o
   8  -1   2       25.76       15.76      6.51 o
  -8   0   2        2.02       -0.04      8.53 o
  -7   0   2       78.18       76.86      5.48 o
  -6   0   2       25.43       30.00      3.23 o
  -5   0   2      323.67      300.40      6.24 o
  -4   0   2      337.94      343.54      3.96 o
  -3   0   2      316.19      316.67      3.46 o
  -2   0   2      201.99      206.18      2.64 o
  -1   0   2      428.29      417.67      8.88 o
   0   0   2     1617.87     1621.58      7.44 o
   1   0   2       35.60       35.65      1.13 o
   2   0   2    86412.80    84831.01    328.88 o
   3   0   2      171.94      154.15      2.65 o
   4   0   2     1551.97     1616.05     23.52 o
   5   0   2        7.63        6.17      1.92 o
   6   0   2       14.38       13.33      3.06 o
   7   0   2       11.17        4.92      4.00 o
   8   0   2       76.56       54.59      7.46 o
  -7   1   2       96.68       99.26      7.36 o
  -6   1   2      282.04      284.70      8.50 o
  -5   1   2       90.40       87.89      4.62 o
  -4   1   2       24.71       26.73      1.70 o
  -3   1   2     1491.18     1527.61     14.79 o
  -2   1   2     1781.73     1636.09     14.59 o
  -1   1   2      733.25      698.30     12.20 o
   0   1   2     5965.31     6481.91    217.51 o
   1   1   2       69.76       60.93      2.09 o
   2   1   2      212.27      239.09      5.71 o
   3   1   2       98.11       82.76      5.88 o
   4   1   2     1809.88     1865.28     14.17 o
   5   1   2        2.41        2.45      2.34 o
   6   1   2      481.40      475.89      9.27 o
   7   1   2        0.22        5.32      3.94 o
   8   1   2       52.55       55.13      5.39 o
  -7   2   2       18.61       19.67      4.59 o
  -6   2   2       11.46       11.98      3.15 o
  -5   2   2       63.24       61.62      3.57 o
  -4   2   2      430.44      442.97      5.57 o
  -3   2   2        6.31        8.67      1.38 o
  -2   2   2     1072.04     1088.32     12.96 o
  -1   2   2       17.49       18.51      1.19 o
   0   2   2      173.56      185.23      2.52 o
   1   2   2     3852.49     3920.04     40.80 o
   2   2   2     1040.41      998.56     13.59 o
   3   2   2     1109.54     1146.61     12.09 o
   4   2   2      104.78       83.76      4.36 o
   5   2   2       81.35       70.86      3.65 o
   6   2   2       48.52       48.02      3.87 o
   7   2   2       49.79       63.92      4.39 o
   8   2   2        4.67        5.88      5.35 o
  -7   3   2       22.07       17.29      5.14 o
  -6   3   2      104.49      102.47      5.75 o
  -5   3   2       63.15       62.67      3.12 o
  -4   3   2      218.31      200.70      4.27 o
  -3   3   2       26.34       23.24      1.83 o
  -2   3   2      241.32      249.93      6.24 o
  -1   3   2     1883.40     1848.15     14.42 o
   0   3   2      182.17      172.54      2.23 o
   1   3   2     3714.30     3801.47     29.08 o
   2   3   2      496.93      497.02      4.85 o
   3   3   2      279.26      264.61      3.70 o
   4   3   2       21.40       17.44      2.20 o
   5   3   2       97.74       91.52      6.17 o
   6   3   2      537.14      545.36     10.04 o
   7   3   2      137.81      143.20      5.95 o
   8   3   2      116.11      130.64      6.40 o
  -7   4   2       26.44       14.20      6.48 o
  -6   4   2        8.87       13.65      4.24 o
  -5   4   2      123.92      101.46      8.29 o
  -4   4   2       27.19       23.57      1.98 o
  -3   4   2       79.94       81.07      2.51 o
  -2   4   2     2766.88     2790.64     16.40 o
  -1   4   2        0.26        1.44      1.00 o
   0   4   2     3573.99     3487.48     11.81 o
   1   4   2        3.62        2.88      0.58 o
   2   4   2      553.54      559.60      4.80 o
   3   4   2      637.28      588.21      9.62 o
   4   4   2      551.36      526.97      5.95 o
   5   4   2       10.03        8.04      2.22 o
   6   4   2      171.50      177.37      9.47 o
   7   4   2       21.39       17.65      4.97 o
   8   4   2       47.47       48.58      6.86 o
  -7   5   2        1.14       -0.04      7.04 o
  -6   5   2       23.00       25.03      4.65 o
  -5   5   2       59.45       61.28      4.50 o
  -4   5   2        0.34        7.66      2.44 o
  -3   5   2       97.84       96.47      4.32 o
  -2   5   2      309.65      294.51      4.83 o
  -1   5   2      609.11      607.81     13.64 o
   0   5   2     2092.45     2200.59     22.95 o
   1   5   2     5276.84     5590.95     21.51 o
   2   5   2      140.40      126.01      3.13 o
   3   5   2       96.83       97.66      3.23 o
   4   5   2      174.95      190.94      7.56 o
   5   5   2      100.01       99.16      4.51 o
   6   5   2       94.87       86.80      4.75 o
   7   5   2       94.60       85.43      5.89 o
   8   5   2        0.29        5.01      6.14 o
  -6   6   2       61.92       51.66      5.04 o
  -5   6   2       21.77       26.68      3.99 o
  -4   6   2      334.80      292.98     30.93 o
  -3   6   2        8.06       11.17      2.10 o
  -2   6   2        4.83        3.79      1.59 o
  -1   6   2     3862.70     4064.86     26.99 o
   0   6   2      437.75      385.52     10.83 o
   1   6   2     2428.23     2670.60     11.72 o
   2   6   2       13.21       11.83      1.06 o
   3   6   2     1896.59     1932.44     16.00 o
   4   6   2      655.38      631.20      9.27 o
   5   6   2      934.32      961.40     13.16 o
   6   6   2       11.08       11.56      3.66 o
   7   6   2        3.35        7.13      4.13 o
   8   6   2        3.42       -0.03      6.64 o
  -6   7   2       92.26       92.93     18.22 o
  -5   7   2      101.66       97.11      6.08 o
  -4   7   2      742.47      739.75     10.48 o
  -3   7   2      896.73      919.05     14.71 o
  -2   7   2       28.56       27.52      2.29 o
  -1   7   2       89.65       98.54      2.87 o
   0   7   2       60.33       61.79      2.87 o
   1   7   2      124.81      116.68      2.83 o
   2   7   2      402.74      358.79     12.10 o
   3   7   2      227.07      217.53      3.44 o
   4   7   2      160.36      151.78      3.81 o
   5   7   2      161.41      150.39      5.62 o
   6   7   2       31.84       29.03      3.42 o
   7   7   2       25.96       30.72      4.36 o
   8   7   2        9.00        7.89      6.76 o
  -5   8   2        0.53        8.36      5.99 o
  -4   8   2      122.05      124.26      5.71 o
  -3   8   2       55.85       55.25      3.90 o
  -2   8   2      100.96      102.48      6.29 o
  -1   8   2      438.69      469.17      8.12 o
   0   8   2       22.74       27.17      1.83 o
   1   8   2        0.05        0.95      1.70 o
   2   8   2        1.38       -0.01      1.65 o
   3   8   2       45.22       44.47      2.35 o
   4   8   2        1.99       -0.01      2.46 o
   5   8   2      773.39      770.15     17.22 o
   6   8   2        9.29       11.27      4.21 o
   7   8   2      126.63      125.24      8.23 o
  -5   9   2       62.55       58.68      7.77 o
  -4   9   2      198.00      199.34     18.12 o
  -3   9   2      242.62      244.89      6.80 o
  -2   9   2       47.28       50.72      3.82 o
  -1   9   2       52.64       50.84      3.44 o
   0   9   2       54.91       54.66      3.28 o
   1   9   2     1917.93     1911.13     70.92 o
   2   9   2       63.78       57.20      2.82 o
   3   9   2      161.71      168.76      4.13 o
   4   9   2      177.35      166.89      7.14 o
   5   9   2      152.60      146.86      6.20 o
   6   9   2      107.28      108.95      5.97 o
   7   9   2       26.09       23.31      7.15 o
  -4  10   2      116.57      107.34      6.80 o
  -3  10   2        2.23        1.44      4.28 o
  -2  10   2       11.62       15.14      3.98 o
  -1  10   2       62.66       62.64      4.87 o
   0  10   2       21.53       14.81      3.79 o
   1  10   2      176.96      169.16      7.70 o
   2  10   2        1.72        1.68      3.41 o
   3  10   2        8.91       13.03      3.99 o
   4  10   2      249.14      238.17      7.53 o
   5  10   2       16.14       17.14      4.38 o
   6  10   2      414.66      396.69     31.09 o
  -4  11   2        1.84        6.70      7.32 o
  -3  11   2      301.19      305.50     20.11 o
  -2  11   2      104.99      107.48      6.98 o
  -1  11   2      124.31      131.34     13.58 o
   0  11   2       96.22      102.20      6.81 o
   1  11   2        3.92        5.81      3.95 o
   2  11   2        7.67        4.26      3.79 o
   3  11   2        0.41       -0.02      3.81 o
   4  11   2      328.38      330.27      9.11 o
   5  11   2        0.33       -0.02      4.93 o
   6  11   2        4.23       -0.04      7.59 o
  -3  12   2       38.10       43.99      6.75 o
  -2  12   2      192.59      165.56      9.12 o
  -1  12   2      225.72      234.87      8.29 o
   0  12   2      243.82      216.15      7.99 o
   1  12   2      310.11      298.99      8.67 o
   2  12   2      882.65      927.21     25.81 o
   3  12   2      641.37      622.49     23.37 o
   4  12   2        1.06       -0.02      4.71 o
   5  12   2       60.79       57.96      7.72 o
  -1  13   2        3.44        1.64      5.85 o
   0  13   2        2.58        0.32      5.50 o
   1  13   2      180.06      211.33      8.01 o
   2  13   2      470.42      496.32     11.46 o
   3  13   2      309.17      313.70     12.27 o
   4  13   2       54.34       62.39      5.76 o
   1  14   2       13.90        6.17      6.55 o
   2  14   2      172.74      179.10     15.51 o
  -2 -13   3      286.13      302.95     13.67 o
  -1 -13   3       60.50       48.34      7.39 o
   0 -13   3       28.82       30.74      9.08 o
   1 -13   3        6.26       -0.04      8.14 o
  -4 -12   3       41.09       28.73      6.12 o
  -3 -12   3       62.27       42.74      6.42 o
  -2 -12   3      625.43      603.11     15.96 o
  -1 -12   3       78.17       86.00     13.53 o
   0 -12   3      224.75      212.97      7.51 o
   1 -12   3      101.76      106.59      5.14 o
   2 -12   3      159.91      157.55      7.15 o
   3 -12   3       12.71       15.08      6.02 o
  -5 -11   3        6.97       10.89      5.90 o
  -4 -11   3       47.68       50.17      5.09 o
  -3 -11   3       43.51       61.15      7.67 o
  -2 -11   3       80.87       72.31      6.04 o
  -1 -11   3      565.34      586.05     14.06 o
   0 -11   3       23.42       22.47      3.71 o
   1 -11   3      123.01      126.52      6.01 o
   2 -11   3      350.76      389.89      9.98 o
   3 -11   3       17.21       13.71      5.95 o
   4 -11   3       97.93      112.41      8.66 o
  -5 -10   3       85.06       86.54      5.61 o
  -4 -10   3       31.49       28.40      4.52 o
  -3 -10   3      297.38      299.99      8.35 o
  -2 -10   3      310.16      301.26      7.94 o
  -1 -10   3       21.21       14.42      3.56 o
   0 -10   3       68.24       66.49      3.67 o
   1 -10   3       88.92       89.66      3.91 o
   2 -10   3       28.74       22.74      3.25 o
   3 -10   3      672.59      732.57     14.86 o
   4 -10   3      155.28      164.47      9.23 o
   5 -10   3        0.74        4.68      7.13 o
  -6  -9   3        1.75       -0.04      7.46 o
  -5  -9   3      409.29      403.81     10.26 o
  -4  -9   3      373.02      349.92      9.06 o
  -3  -9   3      969.87      986.31     14.08 o
  -2  -9   3       80.93       78.99      6.16 o
  -1  -9   3      608.51      595.47     13.93 o
   0  -9   3      521.41      527.66      8.34 o
   1  -9   3      551.42      574.50      8.75 o
   2  -9   3       92.95       90.21      3.95 o
   3  -9   3       47.94       49.44      4.32 o
   4  -9   3      107.13      107.02      5.61 o
   5  -9   3        7.55        0.84      8.54 o
  -6  -8   3       90.59       82.01      7.17 o
  -5  -8   3      128.27      126.00      5.19 o
  -4  -8   3       16.62       12.08      3.10 o
  -3  -8   3       27.94       24.57      2.78 o
  -2  -8   3      211.64      204.16      4.99 o
  -1  -8   3      827.57      858.75     15.67 o
   0  -8   3       79.74       78.56      2.71 o
   1  -8   3      302.55      304.06      8.90 o
   2  -8   3        8.50        7.98      2.40 o
   3  -8   3       32.54       29.02      3.15 o
   4  -8   3       18.34       16.49      3.96 o
   5  -8   3      134.07      127.94      7.81 o
   6  -8   3        8.15        2.72      6.64 o
  -7  -7   3       16.26       10.87      7.56 o
  -6  -7   3       30.63       36.82      6.32 o
  -5  -7   3      520.28      542.21     37.98 o
  -4  -7   3        0.26        0.46      2.78 o
  -3  -7   3      524.62      522.81      9.50 o
  -2  -7   3      241.79      247.21      8.37 o
  -1  -7   3      375.24      361.98      5.62 o
   0  -7   3      215.15      189.99      3.30 o
   1  -7   3        3.16        2.86      1.85 o
   2  -7   3      196.47      193.31      4.70 o
   3  -7   3        1.96        1.86      2.28 o
   4  -7   3      151.10      155.63      5.59 o
   5  -7   3       14.33       12.71      4.65 o
   6  -7   3        2.12       -0.03      5.55 o
  -7  -6   3        8.93       16.12      7.88 o
  -6  -6   3      100.61      107.12     13.21 o
  -5  -6   3       33.58       30.86      4.90 o
  -4  -6   3        3.44        3.89      2.76 o
  -3  -6   3      372.48      357.82     13.48 o
  -2  -6   3      294.67      306.98      7.80 o
  -1  -6   3      150.70      134.89      3.40 o
   0  -6   3      310.23      295.75      4.47 o
   1  -6   3      720.85      640.06     34.43 o
   2  -6   3       11.54       11.16      1.66 o
   3  -6   3       11.52        9.66      1.89 o
   4  -6   3        3.28        4.34      2.59 o
   5  -6   3      118.77       96.16     11.78 o
   6  -6   3       30.14       20.52      5.03 o
   7  -6   3       26.37       16.10      7.69 o
  -7  -5   3       57.45       73.24      7.14 o
  -6  -5   3       13.31       21.12      8.82 o
  -5  -5   3      143.74      148.03      8.72 o
  -4  -5   3      194.77      215.83     10.65 o
  -3  -5   3      516.44      499.74      8.55 o
  -2  -5   3        4.51       11.70      1.87 o
  -1  -5   3       30.19       49.56      2.12 o
   0  -5   3      492.13      519.16      5.51 o
   1  -5   3     1497.36     1505.71     16.56 o
   2  -5   3     1456.66     1561.68     22.95 o
   3  -5   3       33.52       27.36      2.02 o
   4  -5   3      181.89      181.57      5.64 o
   5  -5   3      127.57      113.09      5.38 o
   6  -5   3       15.97       10.38      4.61 o
   7  -5   3        8.85       17.56      6.85 o
  -7  -4   3       51.88       57.15      7.00 o
  -6  -4   3       91.61       90.39      6.96 o
  -5  -4   3       51.69       52.89      9.20 o
  -4  -4   3      245.85      218.04      8.42 o
  -3  -4   3      161.37      153.49      3.32 o
  -2  -4   3      323.04      310.76      5.70 o
  -1  -4   3     1363.97     1353.31     10.62 o
   0  -4   3     1360.48     1468.48     21.35 o
   1  -4   3     4800.35     4716.60     28.79 o
   2  -4   3      348.46      320.32      6.18 o
   3  -4   3      424.71      434.29      7.30 o
   4  -4   3        5.06        4.89      1.70 o
   5  -4   3        6.12        6.48      3.10 o
   6  -4   3      135.52      137.10      5.97 o
   7  -4   3       50.33       53.42     11.46 o
  -7  -3   3       91.30      108.07      9.40 o
  -6  -3   3      415.23      420.08     12.86 o
  -5  -3   3        0.05       -0.02      4.00 o
  -4  -3   3      161.22      166.47      3.74 o
  -3  -3   3       92.97       71.96      4.92 o
  -2  -3   3     3189.11     3505.82     17.80 o
  -1  -3   3      194.57      181.29      3.87 o
   0  -3   3     2066.27     2109.29     11.31 o
   1  -3   3        7.29        4.77      0.66 o
   2  -3   3      923.67      888.20     14.79 o
   3  -3   3      175.51      156.01      3.09 o
   4  -3   3      115.75      112.28      2.66 o
   5  -3   3      601.28      607.18      9.93 o
   6  -3   3        0.22        2.58      3.58 o
   7  -3   3       39.67       44.85      5.55 o
   8  -3   3        0.73        5.11      7.04 o
  -7  -2   3      268.72      260.48     11.21 o
  -6  -2   3      831.12      877.89     21.05 o
  -5  -2   3       88.59       88.01      4.08 o
  -4  -2   3      886.77      894.85     11.56 o
  -3  -2   3        2.43        2.50      1.21 o
  -2  -2   3      610.39      582.45      8.51 o
  -1  -2   3     1466.79     1425.39     29.01 o
   0  -2   3     1338.62     1290.25     17.88 o
   1  -2   3     2047.14     1989.12     13.07 o
   2  -2   3      139.52      139.61      3.74 o
   3  -2   3      165.42      161.19      2.18 o
   4  -2   3        1.88        2.30      1.20 o
   5  -2   3        1.41       -0.01      2.13 o
   6  -2   3      455.22      475.13     12.32 o
   7  -2   3       26.68       23.41      5.30 o
   8  -2   3        7.03        5.29      6.57 o
  -7  -1   3      126.91      132.33      8.51 o
  -6  -1   3       15.90       15.60      5.08 o
  -5  -1   3      234.28      231.66      5.01 o
  -4  -1   3      558.49      547.35      5.80 o
  -3  -1   3       85.01       94.02      2.31 o
  -2  -1   3     5307.42     5275.88     34.53 o
  -1  -1   3     4284.67     4257.32     46.95 o
   0  -1   3     4283.73     4155.09     42.58 o
   1  -1   3        9.34       13.27      1.20 o
   2  -1   3     1294.24     1354.36     21.09 o
   3  -1   3       16.42       13.15      1.02 o
   4  -1   3     1447.34     1427.19     16.17 o
   5  -1   3        6.79        6.37      1.98 o
   6  -1   3        1.57        1.18      5.00 o
   7  -1   3        2.06        6.85      4.88 o
   8  -1   3        8.68        2.67      6.19 o
  -7   0   3       59.04       57.73      6.92 o
  -6   0   3        1.36        4.20      5.07 o
  -5   0   3       18.89       18.43      2.14 o
  -4   0   3        1.37        4.25      1.37 o
  -3   0   3     2332.70     2435.16     18.47 o
  -2   0   3        0.41        1.14      1.07 o
  -1   0   3      404.33      382.48      6.13 o
   0   0   3       40.98       48.95      1.85 o
   1   0   3      136.53      131.89      4.52 o
   2   0   3     9554.40     9544.99    122.65 o
   3   0   3       57.28       56.77      1.62 o
   4   0   3      371.04      370.95     12.02 o
   5   0   3       49.24       48.66      3.21 o
   6   0   3      201.03      189.52      6.09 o
   7   0   3       21.97       17.73      3.98 o
   8   0   3       83.98       68.53      6.78 o
  -7   1   3        1.30        2.49      5.48 o
  -6   1   3       26.97       29.76      3.51 o
  -5   1   3       20.89       16.96      2.11 o
  -4   1   3       56.73       51.46      1.98 o
  -3   1   3      492.66      505.30      7.20 o
  -2   1   3      882.00      856.86     15.58 o
  -1   1   3     1465.07     1569.23     32.21 o
   0   1   3     2553.48     2661.50     60.17 o
   1   1   3     3333.27     3419.51     14.46 o
   2   1   3     1787.76     1813.13     10.88 o
   3   1   3      194.33      193.59      3.07 o
   4   1   3     2462.92     2479.81     30.04 o
   5   1   3      255.25      259.60      6.23 o
   6   1   3       47.36       48.26      3.78 o
   7   1   3       40.67       49.95      4.06 o
   8   1   3        4.28        2.65      5.26 o
  -7   2   3        1.80       -0.03      5.86 o
  -6   2   3       24.71       26.65      3.35 o
  -5   2   3       30.91       28.76      2.34 o
  -4   2   3       10.05        8.25      1.74 o
  -3   2   3       52.58       75.17      2.88 o
  -2   2   3      131.11      140.80      4.21 o
  -1   2   3     6770.04     6931.09     45.53 o
   0   2   3     2041.85     2133.59     32.23 o
   1   2   3      844.09      796.70     10.76 o
   2   2   3        1.93        3.36      0.72 o
   3   2   3      119.91      129.42      2.85 o
   4   2   3      334.59      329.64      6.21 o
   5   2   3      472.92      474.72      7.22 o
   6   2   3       12.41       11.93      3.05 o
   7   2   3        1.59        3.89      3.87 o
   8   2   3       15.13       23.37      5.41 o
  -7   3   3       21.59       20.70      6.48 o
  -6   3   3       14.77        9.12      3.15 o
  -5   3   3        1.63        1.28      2.45 o
  -4   3   3     1203.02     1241.02     14.66 o
  -3   3   3        0.68       -0.01      1.69 o
  -2   3   3      224.19      274.94      7.83 o
  -1   3   3       15.62       14.16      1.23 o
   0   3   3     2729.90     2872.08     27.68 o
   1   3   3       45.72       25.81      1.22 o
   2   3   3       60.33       56.28      1.31 o
   3   3   3      691.98      644.35     10.95 o
   4   3   3        2.87        0.30      1.14 o
   5   3   3      197.84      189.82      5.09 o
   6   3   3       39.50       29.80      3.29 o
   7   3   3       30.96       26.87      3.98 o
   8   3   3       24.72       32.18      5.43 o
  -7   4   3        9.68       10.88      6.22 o
  -6   4   3        7.03        4.95      4.66 o
  -5   4   3       27.17       25.97      2.66 o
  -4   4   3      265.53      240.37      7.53 o
  -3   4   3      136.82      131.25      5.89 o
  -2   4   3      836.68      816.46     10.44 o
  -1   4   3      682.81      682.15      7.95 o
   0   4   3     2632.16     2825.41     16.37 o
   1   4   3     1273.20     1371.50     16.69 o
   2   4   3     1198.09     1198.05      8.01 o
   3   4   3      197.41      178.98      3.73 o
   4   4   3     2114.08     2013.35     17.13 o
   5   4   3        1.63        5.11      1.98 o
   6   4   3       46.96       46.60      3.13 o
   7   4   3        0.46        0.45      3.67 o
   8   4   3        6.88        1.02      6.71 o
  -6   5   3        2.19        8.20      5.01 o
  -5   5   3      103.30      108.38      8.51 o
  -4   5   3      659.48      692.75     15.55 o
  -3   5   3      429.56      431.33      6.25 o
  -2   5   3      165.43      165.93      3.64 o
  -1   5   3      520.01      490.77      7.65 o
   0   5   3      648.35      702.51      5.26 o
   1   5   3     2692.47     2777.08     47.19 o
   2   5   3     1106.60     1095.32      7.70 o
   3   5   3       16.48       32.53      4.97 o
   4   5   3       54.39       77.75      4.55 o
   5   5   3     1046.78     1057.30     11.68 o
   6   5   3        0.18        9.02      3.79 o
   7   5   3        9.94        7.80      4.15 o
   8   5   3       28.49       37.12      7.08 o
  -6   6   3       17.48        4.09      7.59 o
  -5   6   3      168.62      170.21      7.19 o
  -4   6   3      658.24      643.52      9.95 o
  -3   6   3     1869.56     1788.66     22.02 o
  -2   6   3       10.02       19.34      1.71 o
  -1   6   3      951.03      884.63     14.69 o
   0   6   3      866.38      830.20      7.97 o
   1   6   3      352.94      361.07      3.87 o
   2   6   3      169.10      158.30      7.11 o
   3   6   3      206.85      187.44      4.38 o
   4   6   3        8.29        9.07      1.96 o
   5   6   3       36.90       31.70      2.31 o
   6   6   3       48.41       39.39      3.95 o
   7   6   3       24.91       29.49      4.56 o
   8   6   3        7.38       11.38      5.77 o
  -6   7   3      126.43      121.90      7.31 o
  -5   7   3      280.49      289.08      9.18 o
  -4   7   3      491.04      534.74     11.71 o
  -3   7   3       59.38       59.86      3.00 o
  -2   7   3     1465.01     1394.56     10.84 o
  -1   7   3        9.58        8.90      1.60 o
   0   7   3        0.04        1.24      1.65 o
   1   7   3     2747.94     2618.14     16.70 o
   2   7   3        1.66       -0.01      1.18 o
   3   7   3      278.11      257.52      7.98 o
   4   7   3        0.02       -0.01      2.24 o
   5   7   3       43.79       48.35      2.78 o
   6   7   3        6.47        5.02      4.06 o
   7   7   3        9.59        7.48      4.32 o
   8   7   3        0.99       -0.04      8.26 o
  -5   8   3       28.60       26.19      9.99 o
  -4   8   3      836.69      870.53     17.49 o
  -3   8   3       33.10       33.05      3.34 o
  -2   8   3     1152.24     1174.45     16.57 o
  -1   8   3       99.38       96.63      4.14 o
   0   8   3     1562.92     1561.66     13.58 o
   1   8   3        7.85        4.93      2.22 o
   2   8   3     1530.18     1488.30     19.71 o
   3   8   3      164.27      166.39      4.62 o
   4   8   3      493.48      484.43      7.98 o
   5   8   3      320.25      304.33      6.80 o
   6   8   3        3.29       -0.02      4.31 o
   7   8   3      146.67      148.23      7.10 o
  -5   9   3       22.69        7.01      7.49 o
  -4   9   3      127.29      132.51      7.91 o
  -3   9   3      392.80      408.28      9.46 o
  -2   9   3        8.13        7.07      3.46 o
  -1   9   3     1022.08     1051.42     16.44 o
   0   9   3      261.55      260.13      8.75 o
   1   9   3        2.79        2.06      2.63 o
   2   9   3      260.85      239.79      9.20 o
   3   9   3      164.28      157.72      4.08 o
   4   9   3      253.75      229.05      5.94 o
   5   9   3      445.48      441.48      9.71 o
   6   9   3      221.99      188.44      8.98 o
   7   9   3      190.75      185.20      9.82 o
  -4  10   3       21.81       16.84      7.88 o
  -3  10   3        0.17       -0.02      4.76 o
  -2  10   3       71.84       64.48      4.28 o
  -1  10   3      278.87      258.39     13.20 o
   0  10   3       46.07       48.30      4.85 o
   1  10   3        7.77        2.71      4.05 o
   2  10   3      587.85      561.64     13.36 o
   3  10   3      780.30      762.28     12.18 o
   4  10   3      276.23      275.03      6.78 o
   5  10   3       21.77       17.42      4.31 o
   6  10   3       95.32      105.17      7.79 o
  -3  11   3        0.42       -0.04      7.09 o
  -2  11   3       19.76       27.71      5.81 o
  -1  11   3      455.96      457.16     13.04 o
   0  11   3      144.91      120.64      7.04 o
   1  11   3      127.04      128.62      7.19 o
   2  11   3       45.00       41.05      3.99 o
   3  11   3       76.18       75.93      6.02 o
   4  11   3       56.93       56.60      4.73 o
   5  11   3      122.93      131.10      6.47 o
   6  11   3       30.28       28.46      7.32 o
  -2  12   3       67.77       73.88      7.52 o
  -1  12   3       34.90       25.40      6.36 o
   0  12   3      245.83      245.42     15.30 o
   1  12   3       80.43       77.80      6.57 o
   2  12   3       33.91       28.53      5.10 o
   3  12   3        6.16        5.00      5.41 o
   4  12   3       13.42       21.28      5.10 o
   5  12   3        4.05       -0.03      5.55 o
  -1  13   3      364.00      375.79     13.38 o
   0  13   3       78.04      100.40      8.90 o
   1  13   3      183.02      179.84     10.76 o
   2  13   3        3.49        2.43      5.30 o
   3  13   3       27.41       34.41      6.78 o
   4  13   3        8.28        6.72      6.76 o
  -2 -13   4       17.98       20.79      7.80 o
  -1 -13   4        1.10        1.48      7.50 o
   0 -13   4       17.82       28.68      7.34 o
   1 -13   4       56.64       57.23      7.19 o
  -3 -12   4       28.05       29.19      7.19 o
  -2 -12   4       68.02       54.72     13.20 o
  -1 -12   4       33.81       34.20      5.26 o
   0 -12   4        3.46        8.76      5.20 o
   1 -12   4       33.45       31.22      6.11 o
   2 -12   4      335.01      380.30     10.67 o
  -4 -11   4       12.72       14.05      5.70 o
  -3 -11   4       82.72      101.03      7.42 o
  -2 -11   4       67.35       70.66      5.92 o
  -1 -11   4       11.63       10.51      4.27 o
   0 -11   4      414.54      426.65     10.00 o
   1 -11   4        4.89        0.57      4.37 o
   2 -11   4        2.24        1.16      4.84 o
   3 -11   4       82.03      103.92      7.98 o
   4 -11   4       11.09        9.22      7.70 o
  -5 -10   4       94.48       88.02      7.54 o
  -4 -10   4      162.43      158.69      8.11 o
  -3 -10   4       55.01       45.88      4.31 o
  -2 -10   4      160.63      146.89      7.47 o
  -1 -10   4      108.00       99.26      6.32 o
   0 -10   4      133.12      120.88      5.41 o
   1 -10   4      118.54      123.69      5.02 o
   2 -10   4       68.07       70.03      4.87 o
   3 -10   4        0.74       -0.02      4.42 o
   4 -10   4        6.31       15.61      6.39 o
  -6  -9   4       58.80       40.09      8.69 o
  -5  -9   4        1.23       -0.03      6.56 o
  -4  -9   4       60.61       67.32      4.86 o
  -3  -9   4       95.35       85.34      5.00 o
  -2  -9   4      504.34      465.73      9.39 o
  -1  -9   4      281.25      285.82      9.38 o
   0  -9   4      690.81      665.51     11.12 o
   1  -9   4      386.87      388.42      8.43 o
   2  -9   4      136.56      127.66      4.59 o
   3  -9   4        4.44        3.64      3.70 o
   4  -9   4       11.73        7.14      4.13 o
   5  -9   4       39.34       48.11     11.32 o
  -6  -8   4       14.96       18.53     10.76 o
  -5  -8   4       58.62       56.85      7.15 o
  -4  -8   4       15.08       11.64      3.39 o
  -3  -8   4       39.86       40.16      3.38 o
  -2  -8   4       57.41       58.45      3.12 o
  -1  -8   4     1174.04     1165.72     18.45 o
   0  -8   4      427.82      422.49      7.62 o
   1  -8   4     1807.52     1789.27     16.49 o
   2  -8   4      390.37      384.68     11.42 o
   3  -8   4        5.21        1.38      3.21 o
   4  -8   4       40.88       33.74      3.56 o
   5  -8   4       74.40       87.36      7.07 o
   6  -8   4       27.34       20.57      6.45 o
  -6  -7   4      130.35      137.20      9.81 o
  -5  -7   4      350.14      380.55     12.24 o
  -4  -7   4      178.65      180.09      9.52 o
  -3  -7   4      186.48      187.89      5.70 o
  -2  -7   4     1343.28     1355.64     19.07 o
  -1  -7   4      123.00      121.93      4.53 o
   0  -7   4       83.16       91.59      2.95 o
   1  -7   4      957.04      971.51     13.41 o
   2  -7   4       41.04       36.96      3.54 o
   3  -7   4       29.00       28.21      2.79 o
   4  -7   4      163.30      165.18      5.38 o
   5  -7   4       97.25      100.68      7.94 o
   6  -7   4        2.37        3.00      6.34 o
  -7  -6   4       54.28       60.96      8.09 o
  -6  -6   4        0.09        0.78      6.51 o
  -5  -6   4        0.12        2.54      5.34 o
  -4  -6   4      614.19      689.60     16.32 o
  -3  -6   4      765.96      770.91     18.61 o
  -2  -6   4       56.89       53.83      3.17 o
  -1  -6   4      529.34      513.22      6.79 o
   0  -6   4       50.56       57.43      2.95 o
   1  -6   4     1365.46     1429.44      9.21 o
   2  -6   4       39.90       37.24      2.04 o
   3  -6   4       73.24       76.55      2.85 o
   4  -6   4        6.23        1.52      2.70 o
   5  -6   4        3.44        4.67      4.00 o
   6  -6   4       16.81       10.06      4.98 o
   7  -6   4        3.64        7.36      7.60 o
  -7  -5   4        8.02        0.39      7.78 o
  -6  -5   4       10.14       11.90      6.26 o
  -5  -5   4        7.60       10.63      4.79 o
  -4  -5   4       93.49       83.26      4.30 o
  -3  -5   4     1040.45     1101.94     14.41 o
  -2  -5   4      608.21      604.87     15.65 o
  -1  -5   4      160.87      201.41      4.72 o
   0  -5   4      224.91      213.13      3.91 o
   1  -5   4      243.68      273.53      4.00 o
   2  -5   4      152.24      176.40      3.91 o
   3  -5   4      165.96      173.15      3.70 o
   4  -5   4      164.45      170.30      4.69 o
   5  -5   4      419.66      413.63     12.51 o
   6  -5   4       75.51       94.77      6.08 o
   7  -5   4       77.06       81.35      7.64 o
  -7  -4   4        4.54        3.35      7.93 o
  -6  -4   4       23.12       19.24      5.93 o
  -5  -4   4      120.87      120.28      6.93 o
  -4  -4   4      107.09      108.10      4.46 o
  -3  -4   4      422.24      405.48     11.68 o
  -2  -4   4      115.43      159.10      4.48 o
  -1  -4   4      813.79      853.68     15.83 o
   0  -4   4       73.83       74.54      2.25 o
   1  -4   4      155.98      192.74      3.24 o
   2  -4   4       31.90       27.98      1.35 o
   3  -4   4      338.52      342.02      4.51 o
   4  -4   4        1.10        2.80      2.13 o
   5  -4   4      418.82      412.38      8.84 o
   6  -4   4       64.01       64.87      4.57 o
   7  -4   4       57.30       60.58      8.45 o
  -7  -3   4       17.34       10.13      7.61 o
  -6  -3   4       10.02        7.94      5.74 o
  -5  -3   4        3.20        4.05      4.31 o
  -4  -3   4       69.61       74.21      3.75 o
  -3  -3   4      362.09      228.16     70.33 o
  -2  -3   4     3037.35     3038.10     36.92 o
  -1  -3   4        9.71        4.18      2.15 o
   0  -3   4     1462.43     1417.89     10.76 o
   1  -3   4       28.35       31.09      2.49 o
   2  -3   4       17.86       19.06      1.08 o
   3  -3   4      928.24      885.14     19.08 o
   4  -3   4      126.99      124.48      3.42 o
   5  -3   4        2.33        1.01      2.77 o
   6  -3   4       71.32       80.89      5.37 o
   7  -3   4        3.11       -0.03      5.75 o
   8  -3   4       21.09       30.01      7.78 o
  -7  -2   4        4.04        2.92      7.21 o
  -6  -2   4       57.06       58.86      5.91 o
  -5  -2   4        1.42        4.85      4.19 o
  -4  -2   4      113.52      115.55      2.90 o
  -3  -2   4      325.50      335.30      7.99 o
  -2  -2   4     1991.67     2059.40     21.24 o
  -1  -2   4     3156.83     3097.33     27.05 o
   0  -2   4     9294.83     9346.59     98.64 o
   1  -2   4      105.57      121.47      3.14 o
   2  -2   4     3239.46     3204.78     19.34 o
   3  -2   4       42.77       33.91      1.83 o
   4  -2   4      353.50      364.61      5.75 o
   5  -2   4       49.16       46.35      3.20 o
   6  -2   4       70.60       69.56      5.60 o
   7  -2   4        7.54       12.61      5.39 o
   8  -2   4        4.41       18.03      7.11 o
  -7  -1   4       52.50       45.32      6.89 o
  -6  -1   4       70.97       64.53      8.08 o
  -5  -1   4       90.77      107.30      6.58 o
  -4  -1   4      432.92      440.29      5.53 o
  -3  -1   4      522.93      540.63     15.99 o
  -2  -1   4     1614.15     1684.64     13.20 o
  -1  -1   4      219.94      216.15      4.48 o
   0  -1   4       28.58       31.14      1.67 o
   1  -1   4     1510.85     1580.33     23.00 o
   2  -1   4       37.56       25.58      1.50 o
   3  -1   4      998.17      930.66     15.56 o
   4  -1   4     3747.69     3714.00     13.47 o
   5  -1   4      168.22      152.79      5.00 o
   6  -1   4       69.56       75.73      4.72 o
   7  -1   4       14.50       16.58      5.79 o
   8  -1   4       36.93       44.21      6.81 o
  -7   0   4       53.30       51.20      7.32 o
  -6   0   4        9.00        9.24      5.36 o
  -5   0   4      425.65      420.83     14.14 o
  -4   0   4      894.92      926.57      7.82 o
  -3   0   4     1467.11     1463.69     19.82 o
  -2   0   4      231.46      271.15      5.61 o
  -1   0   4       21.95       24.61      1.93 o
   0   0   4     1091.97     1150.62      8.92 o
   1   0   4      366.70      395.71      5.35 o
   2   0   4      501.27      536.24      5.37 o
   3   0   4      778.06      762.48      9.37 o
   4   0   4     7728.13     7938.13     30.76 o
   5   0   4       39.62       46.28      2.82 o
   6   0   4       14.80       11.67      3.13 o
   7   0   4       27.36       41.67      3.85 o
   8   0   4       27.70       30.45      6.67 o
  -7   1   4       26.45       18.81      7.61 o
  -6   1   4       17.64       14.08      5.59 o
  -5   1   4      568.12      567.72     15.15 o
  -4   1   4     1159.16     1122.33     13.65 o
  -3   1   4     1094.80     1100.52     16.17 o
  -2   1   4       23.96       33.72      2.04 o
  -1   1   4     4564.88     4766.07     24.90 o
   0   1   4     4387.14     4248.82     28.59 o
   1   1   4     2143.88     2025.18     12.38 o
   2   1   4     1582.10     1536.68     34.54 o
   3   1   4      636.94      643.55      5.33 o
   4   1   4      394.36      391.46      8.90 o
   5   1   4       52.16       47.55      2.82 o
   6   1   4      195.59      193.94      6.33 o
   7   1   4       34.34       45.64      4.15 o
   8   1   4       10.38       11.30      5.25 o
  -7   2   4        0.42       -0.04      7.63 o
  -6   2   4       63.57       57.50      5.10 o
  -5   2   4        0.24        1.15      2.52 o
  -4   2   4      305.75      288.51      7.82 o
  -3   2   4        2.70       10.70      1.78 o
  -2   2   4       70.67      104.85      2.87 o
  -1   2   4     1248.99     1244.34     11.81 o
   0   2   4     3535.29     3584.95     54.95 o
   1   2   4      507.83      479.46      6.46 o
   2   2   4      465.16      420.60     21.03 o
   3   2   4      269.19      274.09      4.04 o
   4   2   4       74.75       70.09      2.63 o
   5   2   4       56.22       53.88      2.54 o
   6   2   4        0.01       -0.01      2.60 o
   7   2   4        0.63        3.29      4.09 o
   8   2   4       35.76       39.21      5.23 o
  -7   3   4       45.37       52.69      7.52 o
  -6   3   4      259.92      255.05      8.27 o
  -5   3   4       81.58       78.80      4.23 o
  -4   3   4        7.17        6.06      2.41 o
  -3   3   4       96.83       91.36      3.44 o
  -2   3   4      316.03      352.54      9.69 o
  -1   3   4      198.03      229.02      6.20 o
   0   3   4     2640.32     2698.64     35.47 o
   1   3   4       28.46       20.43      2.61 o
   2   3   4      791.57      813.22     10.16 o
   3   3   4      286.68      288.54      5.84 o
   4   3   4       36.73       30.98      1.95 o
   5   3   4      214.47      191.79      4.22 o
   6   3   4       24.98       24.63      2.45 o
   7   3   4        0.23        0.44      4.08 o
   8   3   4       33.09       29.68      6.97 o
  -6   4   4      111.91      111.31      5.63 o
  -5   4   4      126.09      111.28      4.14 o
  -4   4   4      130.92      128.36      5.61 o
  -3   4   4      418.27      406.35      7.03 o
  -2   4   4      504.39      494.89      6.81 o
  -1   4   4      102.84      108.88      2.91 o
   0   4   4      720.75      740.32      6.05 o
   1   4   4       24.06       30.07      1.58 o
   2   4   4       31.38       15.12      1.37 o
   3   4   4      127.71      124.08      2.77 o
   4   4   4       44.78       41.91      2.27 o
   5   4   4       12.21       12.83      1.95 o
   6   4   4        6.04        4.26      2.47 o
   7   4   4       18.61       16.67      3.55 o
   8   4   4       34.34       31.51      6.21 o
  -6   5   4        0.88        0.80      5.47 o
  -5   5   4       98.27       96.45      4.83 o
  -4   5   4       24.22       22.09      2.91 o
  -3   5   4      190.94      182.84      5.01 o
  -2   5   4      446.32      446.26      5.61 o
  -1   5   4      253.00      288.80      4.74 o
   0   5   4        8.10       17.07      1.24 o
   1   5   4      437.18      426.62      5.12 o
   2   5   4      650.73      678.15      7.00 o
   3   5   4     2424.87     2527.36     22.72 o
   4   5   4        0.06       -0.01      1.80 o
   5   5   4        0.50        4.27      1.76 o
   6   5   4       18.73       20.62      3.04 o
   7   5   4        1.19        6.31      4.31 o
   8   5   4       15.38       16.01      8.38 o
  -6   6   4       90.12       87.98      6.95 o
  -5   6   4      189.00      199.39      6.59 o
  -4   6   4       17.98       19.20      3.76 o
  -3   6   4      324.91      325.29      5.93 o
  -2   6   4       22.90       17.95      1.94 o
  -1   6   4       56.68       56.39      2.23 o
   0   6   4      209.85      207.66      3.34 o
   1   6   4     4546.28     4831.11     43.53 o
   2   6   4      876.39      867.50      9.75 o
   3   6   4     1996.40     2058.38     15.25 o
   4   6   4       42.87       41.41      2.49 o
   5   6   4      853.50      862.55     10.28 o
   6   6   4       90.01       88.34      4.33 o
   7   6   4      272.20      286.34      8.59 o
   8   6   4        2.03        4.94      7.35 o
  -5   7   4       15.56       12.36      5.09 o
  -4   7   4      105.52      102.37      4.89 o
  -3   7   4      109.33       99.50      4.76 o
  -2   7   4     1170.83     1149.49     10.52 o
  -1   7   4     1179.06     1174.90     10.82 o
   0   7   4      182.03      165.61      4.75 o
   1   7   4       81.31       80.70      2.64 o
   2   7   4     1138.44     1119.14     10.10 o
   3   7   4        9.21       11.69      2.38 o
   4   7   4       19.68       21.38      2.34 o
   5   7   4      250.44      238.15      5.76 o
   6   7   4      141.84      151.34      5.44 o
   7   7   4      189.72      196.24      7.47 o
   8   7   4       43.07       41.93      7.30 o
  -5   8   4       55.29       50.17      7.49 o
  -4   8   4      305.40      275.60     10.62 o
  -3   8   4        1.51        0.94      3.03 o
  -2   8   4      662.72      653.50     14.82 o
  -1   8   4      266.28      249.76      5.60 o
   0   8   4     1050.42     1084.49     19.65 o
   1   8   4      784.15      823.65     10.84 o
   2   8   4      488.47      486.76     10.70 o
   3   8   4        0.02        2.97      2.61 o
   4   8   4      498.67      491.16      8.14 o
   5   8   4      182.68      184.99      5.52 o
   6   8   4      290.81      303.19      7.64 o
   7   8   4       46.73       53.50      5.50 o
  -4   9   4        7.91        2.85      6.08 o
  -3   9   4      155.65      164.06      6.48 o
  -2   9   4     1553.36     1539.44     17.00 o
  -1   9   4      269.25      265.14      9.35 o
   0   9   4      770.16      787.02     15.05 o
   1   9   4       12.41       15.04      2.85 o
   2   9   4      754.13      743.61     14.02 o
   3   9   4     2030.69     2060.75     29.10 o
   4   9   4      650.52      620.45      9.51 o
   5   9   4        0.46       -0.02      3.30 o
   6   9   4       76.11       79.14      5.49 o
   7   9   4       11.18       13.24      5.93 o
  -4  10   4       20.71       20.52      8.12 o
  -3  10   4        0.70        6.08      6.11 o
  -2  10   4       63.06       53.00      5.28 o
  -1  10   4      138.04      132.55      7.10 o
   0  10   4      243.74      217.24      8.76 o
   1  10   4       16.54        8.47      4.32 o
   2  10   4      679.89      649.58     14.40 o
   3  10   4       52.92       49.56      3.94 o
   4  10   4      168.51      160.13      5.51 o
   5  10   4        5.68        4.88      3.75 o
   6  10   4        3.91        4.82      5.52 o
   7  10   4       12.61       15.64      6.43 o
  -3  11   4       47.38       55.76      7.14 o
  -2  11   4       30.44       23.33      5.95 o
  -1  11   4      169.77      173.95      8.68 o
   0  11   4       90.88       98.81      6.93 o
   1  11   4        7.07        9.57      6.40 o
   2  11   4        9.19        9.34      4.79 o
   3  11   4      124.91      114.66      7.27 o
   4  11   4      163.94      157.49      9.31 o
   5  11   4       62.24       58.81      4.25 o
   6  11   4       29.06       24.93      7.44 o
  -2  12   4       78.18       64.73      7.03 o
  -1  12   4        2.33       -0.03      6.18 o
   0  12   4      216.99      204.19     13.88 o
   1  12   4       16.82        8.94      5.14 o
   2  12   4      261.17      242.24     10.29 o
   3  12   4        5.49        3.66      8.80 o
   4  12   4      368.86      367.07     12.53 o
   5  12   4       75.07       79.42      5.90 o
  -1  13   4      135.49      158.06      9.54 o
   0  13   4       10.46        8.87      6.79 o
   1  13   4      130.59      126.83      8.59 o
   2  13   4        0.90        0.44      5.89 o
   3  13   4       27.27       32.86      6.38 o
   4  13   4      190.60      204.70     10.36 o
  -3 -12   5      249.63      262.53     11.64 o
  -2 -12   5        0.12       -0.04      7.10 o
  -1 -12   5        0.18        3.76      5.60 o
   0 -12   5      182.81      196.67      7.78 o
   1 -12   5        1.34        4.03      7.11 o
   2 -12   5        4.51        2.65      6.32 o
  -4 -11   5       55.30       64.38      5.91 o
  -3 -11   5       12.07       24.16      6.79 o
  -2 -11   5        1.32       -0.03      5.75 o
  -1 -11   5        6.16        4.02      4.87 o
   0 -11   5       17.89       16.59      4.50 o
   1 -11   5      327.14      332.59     11.37 o
   2 -11   5        0.81        3.32      5.68 o
   3 -11   5       35.08       47.02      6.65 o
  -5 -10   5        2.64        3.35      8.21 o
  -4 -10   5      187.85      190.92      7.84 o
  -3 -10   5       28.02       23.22      4.44 o
  -2 -10   5       59.22       53.79      5.88 o
  -1 -10   5      221.39      210.84      8.74 o
   0 -10   5      301.84      305.55      8.27 o
   1 -10   5        1.92        4.16      3.69 o
   2 -10   5        1.40       -0.02      4.71 o
   3 -10   5       66.00       57.27      6.00 o
   4 -10   5        4.46       11.03      7.85 o
  -5  -9   5        0.10       -0.04      7.30 o
  -4  -9   5       29.06       20.87      4.69 o
  -3  -9   5      423.97      414.66     17.03 o
  -2  -9   5      338.10      339.52      8.36 o
  -1  -9   5      573.60      575.12     13.21 o
   0  -9   5        0.43       -0.02      3.48 o
   1  -9   5      249.01      245.31      7.04 o
   2  -9   5      154.15      143.37      7.39 o
   3  -9   5      305.09      305.40     13.73 o
   4  -9   5       51.91       57.52      5.03 o
   5  -9   5        1.35       -0.03      6.71 o
  -6  -8   5       26.68       34.69      8.63 o
  -5  -8   5      187.62      189.95      9.87 o
  -4  -8   5      254.25      232.50      8.53 o
  -3  -8   5      354.54      344.70      8.82 o
  -2  -8   5       15.77       14.31      2.79 o
  -1  -8   5       56.51       49.92      2.93 o
   0  -8   5      178.26      189.63      8.93 o
   1  -8   5      185.79      190.16      5.92 o
   2  -8   5       65.33       47.35      4.06 o
   3  -8   5       27.01       26.64      4.17 o
   4  -8   5       47.01       48.68      3.99 o
   5  -8   5       43.46       44.67      7.56 o
   6  -8   5       13.42        8.16      8.90 o
  -6  -7   5        3.49       12.14      8.48 o
  -5  -7   5      231.87      235.07     19.09 o
  -4  -7   5      408.84      434.49     12.80 o
  -3  -7   5     2680.21     2800.46     53.13 o
  -2  -7   5       83.88       85.13      3.77 o
  -1  -7   5     2707.35     2716.79     32.21 o
   0  -7   5      916.62      938.57     10.09 o
   1  -7   5        0.01       -0.01      1.95 o
   2  -7   5      851.17      808.12     15.22 o
   3  -7   5      105.67      105.05      6.28 o
   4  -7   5       28.16       29.41      3.30 o
   5  -7   5       71.85       79.66      5.27 o
   6  -7   5        0.07        4.27      6.55 o
  -6  -6   5      263.33      296.16     11.96 o
  -5  -6   5      256.78      277.62     10.74 o
  -4  -6   5      158.54      140.52      5.79 o
  -3  -6   5      282.63      275.53      7.20 o
  -2  -6   5      303.46      306.69      6.99 o
  -1  -6   5      237.84      253.76      6.54 o
   0  -6   5      112.51      104.12      2.87 o
   1  -6   5     1550.00     1576.45     20.23 o
   2  -6   5       99.65       99.44      4.26 o
   3  -6   5     1278.33     1284.73     17.15 o
   4  -6   5       70.10       70.24      4.16 o
   5  -6   5      112.87      122.67     10.61 o
   6  -6   5       63.24       61.36     12.75 o
   7  -6   5        0.94       -0.06     11.46 o
  -6  -5   5        7.04        9.51      8.07 o
  -5  -5   5      796.86      865.01     26.22 o
  -4  -5   5      154.25      186.17      6.34 o
  -3  -5   5       14.91       16.43      2.66 o
  -2  -5   5      305.91      330.43      7.03 o
  -1  -5   5        7.43       12.08      2.12 o
   0  -5   5        1.72        5.78      1.41 o
   1  -5   5     1263.62     1273.87     12.76 o
   2  -5   5       23.57       21.82      1.38 o
   3  -5   5      136.58      132.16      5.63 o
   4  -5   5       51.80       56.83      3.82 o
   5  -5   5       93.30       97.97     10.21 o
   6  -5   5        0.32        2.33      5.19 o
   7  -5   5       85.10       89.29     10.18 o
  -7  -4   5       32.58       48.64     11.33 o
  -6  -4   5       31.60       34.93      6.56 o
  -5  -4   5        2.59        4.31      5.32 o
  -4  -4   5      849.77      869.79     12.31 o
  -3  -4   5       69.00       66.75      3.63 o
  -2  -4   5      119.59       93.83      3.83 o
  -1  -4   5     1733.90     1632.06     17.31 o
   0  -4   5      223.26      190.28     11.70 o
   1  -4   5       21.38       23.27      1.55 o
   2  -4   5      751.84      779.11     11.95 o
   3  -4   5      588.94      566.37     10.00 o
   4  -4   5       13.82       13.24      1.99 o
   5  -4   5        9.65        9.76      4.07 o
   6  -4   5        0.01        4.40      6.27 o
   7  -4   5       41.54       39.52      6.03 o
  -7  -3   5       26.42       21.34      8.37 o
  -6  -3   5        9.84       22.80      5.90 o
  -5  -3   5      223.62      241.35     12.09 o
  -4  -3   5      171.52      167.97      5.61 o
  -3  -3   5      226.60      250.67      6.24 o
  -2  -3   5     1563.49     1698.18     27.00 o
  -1  -3   5      290.12      321.15     17.47 o
   0  -3   5     4874.19     5147.28    165.67 o
   1  -3   5      106.79      123.01      5.20 o
   2  -3   5      129.37      115.24      2.30 o
   3  -3   5      157.32      170.70      3.81 o
   4  -3   5      119.69      116.87      3.85 o
   5  -3   5       18.34       22.45      3.79 o
   6  -3   5       24.55       21.67      4.36 o
   7  -3   5       16.48       19.72      5.89 o
   8  -3   5        0.59        4.27      7.66 o
  -7  -2   5       83.46       87.58      8.49 o
  -6  -2   5      209.21      203.71     10.01 o
  -5  -2   5      534.88      567.01     17.92 o
  -4  -2   5     1091.75     1129.95     23.99 o
  -3  -2   5      354.58      371.32      7.60 o
  -2  -2   5      333.93      379.30      8.43 o
  -1  -2   5      339.43      425.40      8.31 o
   0  -2   5      204.79      196.95      9.95 o
   1  -2   5       49.38       33.32      2.03 o
   2  -2   5      267.62      258.50      4.68 o
   3  -2   5     1695.80     1682.48     21.54 o
   4  -2   5      178.69      181.33      4.05 o
   5  -2   5       32.91       31.17      2.93 o
   6  -2   5        3.15        8.70      4.11 o
   7  -2   5       11.23       13.69      5.16 o
   8  -2   5       89.11       82.34      7.62 o
  -7  -1   5        3.20       -0.04      8.14 o
  -6  -1   5      275.01      263.83     14.23 o
  -5  -1   5      456.46      429.26     13.34 o
  -4  -1   5        5.26        3.94      2.29 o
  -3  -1   5      485.35      500.21      6.51 o
  -2  -1   5      689.75      729.14     11.65 o
  -1  -1   5      291.80      201.07     81.62 o
   0  -1   5     5737.71     5791.79     51.63 o
   1  -1   5     3342.91     3315.35     39.75 o
   2  -1   5     1710.63     1738.58     11.60 o
   3  -1   5      389.52      382.72      5.23 o
   4  -1   5       91.08       87.03      4.77 o
   5  -1   5      136.51      131.01      4.01 o
   6  -1   5      525.39      512.16      9.76 o
   7  -1   5       33.95       41.22      9.84 o
   8  -1   5       46.14       51.40      7.28 o
  -7   0   5        8.71        7.95      7.98 o
  -6   0   5       23.84       23.63      6.18 o
  -5   0   5       91.05       96.62      5.14 o
  -4   0   5       43.75       39.74      2.21 o
  -3   0   5       81.87       91.25      2.90 o
  -2   0   5       16.25       15.32      3.82 o
  -1   0   5     4390.52     4569.58     32.51 o
   0   0   5       20.88       25.28      1.90 o
   1   0   5      813.92      734.34      8.32 o
   2   0   5      161.11      169.92      5.18 o
   3   0   5        6.22        2.76      1.29 o
   4   0   5     2915.04     2983.07     20.31 o
   5   0   5      141.26      136.18      5.11 o
   6   0   5      166.51      174.43      6.16 o
   7   0   5       71.63       75.08      4.88 o
   8   0   5        3.77       -0.04      8.06 o
  -7   1   5       39.69       46.43      7.80 o
  -6   1   5       55.42       54.43      6.04 o
  -5   1   5       27.35       24.21      3.26 o
  -4   1   5        4.70        6.88      2.26 o
  -3   1   5       14.32       10.18      1.80 o
  -2   1   5      130.14      148.23      4.56 o
  -1   1   5      599.45      671.32     14.07 o
   0   1   5     2719.82     2632.45     24.94 o
   1   1   5     2301.74     2343.67     15.16 o
   2   1   5     2260.00     2229.21     26.65 o
   3   1   5     1642.62     1683.56     10.52 o
   4   1   5      219.23      218.38      3.85 o
   5   1   5      244.87      262.79      5.31 o
   6   1   5      506.20      477.26      8.20 o
   7   1   5      158.67      167.30      6.70 o
   8   1   5       11.35        7.58      6.23 o
  -7   2   5        1.58       -0.06     11.35 o
  -6   2   5      347.81      373.09     13.36 o
  -5   2   5        0.11        1.24      3.44 o
  -4   2   5      250.37      274.40      6.17 o
  -3   2   5       63.64       49.72      3.98 o
  -2   2   5      371.53      361.42      7.00 o
  -1   2   5      129.34      172.93      4.50 o
   0   2   5     2784.23     2792.68     45.54 o
   1   2   5     4632.59     4597.55     22.01 o
   2   2   5      388.90      356.75      6.03 o
   3   2   5       21.11       21.26      1.65 o
   4   2   5      420.98      413.96      7.06 o
   5   2   5      270.47      264.16      4.73 o
   6   2   5      272.39      282.89      6.60 o
   7   2   5       21.85       18.44      4.10 o
   8   2   5        3.01        2.47      5.15 o
  -6   3   5       47.24       42.96      7.19 o
  -5   3   5       69.21       64.71      4.76 o
  -4   3   5      536.61      523.17      8.84 o
  -3   3   5       24.83       29.57      2.31 o
  -2   3   5     6576.18     6656.78     55.61 o
  -1   3   5       11.98       23.04      2.84 o
   0   3   5     5076.79     5454.37     26.45 o
   1   3   5       67.81       75.01      3.16 o
   2   3   5        6.42        6.82      1.22 o
   3   3   5        2.79        3.29      1.55 o
   4   3   5     1272.80     1284.46      9.96 o
   5   3   5      112.59      114.95      3.33 o
   6   3   5      327.69      338.54      6.03 o
   7   3   5        2.65       -0.02      4.12 o
   8   3   5       48.55       43.55     10.20 o
  -6   4   5       41.54       51.04      6.54 o
  -5   4   5       19.85       20.75      3.13 o
  -4   4   5      372.54      391.76     11.20 o
  -3   4   5      327.77      322.11     15.53 o
  -2   4   5      277.65      282.66      6.50 o
  -1   4   5      482.69      437.04      6.74 o
   0   4   5       41.24       50.93      3.41 o
   1   4   5       87.88       97.81      2.75 o
   2   4   5     5142.26     5440.21     21.75 o
   3   4   5      454.78      457.51      9.98 o
   4   4   5      167.76      173.66      4.05 o
   5   4   5       32.41       34.88      2.19 o
   6   4   5       11.18        9.98      2.55 o
   7   4   5        2.01       -0.03      5.31 o
   8   4   5       15.79       15.33      6.44 o
  -6   5   5       33.33       32.41      5.46 o
  -5   5   5        7.31        2.05      3.94 o
  -4   5   5       24.88       25.94      3.13 o
  -3   5   5       73.19       63.45      3.14 o
  -2   5   5     1129.06     1176.72     22.31 o
  -1   5   5       87.82      107.08      3.27 o
   0   5   5       74.51       97.79      3.05 o
   1   5   5       41.95       56.26      2.23 o
   2   5   5      275.78      266.22      4.74 o
   3   5   5     1557.39     1539.04     17.07 o
   4   5   5        0.31        3.57      1.90 o
   5   5   5        2.08        3.83      2.01 o
   6   5   5        0.25        9.24      3.07 o
   7   5   5      144.96      135.50     11.08 o
   8   5   5       24.85       30.57      6.65 o
  -6   6   5       17.35        9.63      6.54 o
  -5   6   5      132.11      135.09      5.83 o
  -4   6   5        2.58        3.69      3.40 o
  -3   6   5       13.19        9.41      2.99 o
  -2   6   5     1347.74     1346.03     14.65 o
  -1   6   5      983.93      968.49     12.77 o
   0   6   5        4.79        2.87      1.42 o
   1   6   5        4.03        1.89      1.48 o
   2   6   5      204.61      186.56      4.28 o
   3   6   5       93.52       87.51      3.67 o
   4   6   5        1.36        1.65      2.12 o
   5   6   5        1.77        0.32      2.25 o
   6   6   5       76.61       76.21      4.43 o
   7   6   5        5.31        9.93      4.43 o
   8   6   5        0.46       -0.04      7.13 o
  -5   7   5       17.61       16.85      4.57 o
  -4   7   5      282.34      263.43      7.15 o
  -3   7   5      151.37      147.15      6.57 o
  -2   7   5      684.39      677.20     11.53 o
  -1   7   5        0.61        8.53      2.10 o
   0   7   5     1476.94     1432.98     12.01 o
   1   7   5       85.58       80.51      3.91 o
   2   7   5        0.15        1.33      1.89 o
   3   7   5      409.81      380.18      6.16 o
   4   7   5       68.09       65.00      3.30 o
   5   7   5       11.45        8.80      2.75 o
   6   7   5       40.10       40.51      5.61 o
   7   7   5       50.24       51.07      5.17 o
   8   7   5       38.91       43.31      7.78 o
  -5   8   5       86.61       96.60      8.46 o
  -4   8   5       10.18       10.47      5.24 o
  -3   8   5        0.00       -0.02      4.78 o
  -2   8   5     1344.13     1333.60     27.84 o
  -1   8   5      100.23      104.88      4.60 o
   0   8   5     2122.55     2081.36     19.06 o
   1   8   5       35.93       29.78      3.11 o
   2   8   5     1970.34     1959.89     14.75 o
   3   8   5       17.35       16.32      2.25 o
   4   8   5     1185.87     1212.41     14.45 o
   5   8   5       34.67       34.00      3.11 o
   6   8   5      383.25      386.14      8.53 o
   7   8   5       67.13       60.27      5.60 o
  -4   9   5      629.98      625.66     27.77 o
  -3   9   5       23.27       17.31      4.00 o
  -2   9   5      131.42      125.99      5.85 o
  -1   9   5      371.65      375.49     11.16 o
   0   9   5       45.50       47.98      3.86 o
   1   9   5      613.89      638.00     13.85 o
   2   9   5      482.83      494.92      7.92 o
   3   9   5       46.57       45.60      3.68 o
   4   9   5      562.08      573.66     10.49 o
   5   9   5       89.26       97.43      4.60 o
   6   9   5      391.83      393.83     10.30 o
   7   9   5      159.88      151.54      7.26 o
  -3  10   5      202.75      223.29     30.77 o
  -2  10   5       52.19       40.18      5.49 o
  -1  10   5       43.35       34.99      5.10 o
   0  10   5        4.58        6.25      4.69 o
   1  10   5      111.03      108.11      6.66 o
   2  10   5       60.40       53.52      3.88 o
   3  10   5       31.85       32.81      3.59 o
   4  10   5       67.16       72.28      4.65 o
   5  10   5      103.49      101.15      5.38 o
   6  10   5       15.03       16.32      5.68 o
  -3  11   5       34.82       31.85      7.74 o
  -2  11   5       64.42       61.29      6.48 o
  -1  11   5      174.54      178.92     14.92 o
   0  11   5       80.50       91.91      6.83 o
   1  11   5     1120.26     1138.63     20.55 o
   2  11   5      115.80       88.46      6.35 o
   3  11   5       25.19       21.36      5.35 o
   4  11   5      159.14      156.07      7.63 o
   5  11   5        2.06        0.32      4.97 o
   6  11   5       14.17       14.91      6.37 o
  -2  12   5       44.55       46.34      7.60 o
  -1  12   5       44.50       34.30      7.04 o
   0  12   5      338.95      339.73     12.42 o
   1  12   5      171.72      202.54      9.74 o
   2  12   5      450.70      469.36     35.13 o
   3  12   5       36.20       36.91      8.75 o
   4  12   5        3.61        0.59      6.51 o
   5  12   5       60.22       62.29      7.35 o
   0  13   5       24.47       22.04      6.88 o
   1  13   5      111.64      112.98     10.13 o
   2  13   5       25.43       17.40      7.30 o
   3  13   5        0.69       -0.03      6.94 o
   4  13   5       36.91       29.57      7.92 o
  -2 -12   6      193.40      200.56      9.88 o
  -1 -12   6       17.98       20.01      6.35 o
   0 -12   6      167.73      170.32      9.40 o
   1 -12   6      127.16      125.65      8.27 o
   2 -12   6       74.75       80.63      7.90 o
  -3 -11   6       10.81       13.63      6.90 o
  -2 -11   6       43.19       40.61      6.51 o
  -1 -11   6        8.60       10.25      5.73 o
   0 -11   6        0.07       -0.02      4.86 o
   1 -11   6       93.09       97.46      7.16 o
   2 -11   6       86.48       96.82     14.97 o
   3 -11   6       13.39        7.17      6.64 o
  -4 -10   6        0.03        2.59      5.65 o
  -3 -10   6       34.79       41.21      4.97 o
  -2 -10   6       63.52       61.69      6.11 o
  -1 -10   6        2.10        2.31      5.05 o
   0 -10   6      438.21      419.30     10.00 o
   1 -10   6        0.19        1.47      4.84 o
   2 -10   6        0.08       -0.03      5.14 o
   3 -10   6        3.52       -0.03      5.40 o
   4 -10   6       25.17       18.75     27.85 o
  -5  -9   6       56.56       41.58      8.29 o
  -4  -9   6        0.61       -0.03      5.14 o
  -3  -9   6       60.39       69.09      5.03 o
  -2  -9   6        0.41        1.29      3.95 o
  -1  -9   6      385.98      349.95     10.87 o
   0  -9   6       72.22       69.61      4.38 o
   1  -9   6        8.60        5.56      4.19 o
   2  -9   6      165.99      165.04      8.19 o
   3  -9   6       53.67       64.12      7.13 o
   4  -9   6        5.39        4.92      5.24 o
   5  -9   6        2.51        3.29     11.47 o
  -5  -8   6       12.14       21.96      7.55 o
  -4  -8   6        1.30        3.49      5.41 o
  -3  -8   6        2.04       -0.02      3.43 o
  -2  -8   6      139.50      148.47      5.07 o
  -1  -8   6       97.18       99.83      3.97 o
   0  -8   6        4.68        4.32      3.12 o
   1  -8   6     1277.64     1271.45     19.16 o
   2  -8   6      146.13      152.50     10.87 o
   3  -8   6     1209.92     1253.59     19.81 o
   4  -8   6      104.98      108.12      9.98 o
   5  -8   6       67.26       51.76      6.60 o
   6  -8   6        2.48       -0.04      8.37 o
  -6  -7   6      232.55      246.19     12.21 o
  -5  -7   6      367.28      391.55     25.52 o
  -4  -7   6      168.69      160.06      8.42 o
  -3  -7   6      827.39      904.84     16.67 o
  -2  -7   6       71.67       68.70      3.97 o
  -1  -7   6       20.71       19.80      2.55 o
   0  -7   6      935.72      959.59     11.63 o
   1  -7   6      894.85      902.93     12.31 o
   2  -7   6      171.23      163.89      9.81 o
   3  -7   6     1486.81     1555.58     20.64 o
   4  -7   6       11.51       17.71      3.76 o
   5  -7   6      186.09      170.30     51.32 o
   6  -7   6       90.01       96.18      8.33 o
  -6  -6   6        0.66        3.14      7.99 o
  -5  -6   6      265.63      301.17     13.93 o
  -4  -6   6        1.17        0.05      3.93 o
  -3  -6   6       74.61       84.63      5.03 o
  -2  -6   6      832.59      877.09     14.73 o
  -1  -6   6     1219.20     1142.21     16.24 o
   0  -6   6      228.06      227.19      5.58 o
   1  -6   6     1125.76     1102.28     29.67 o
   2  -6   6        4.08        2.26      2.57 o
   3  -6   6        7.87        6.52      2.82 o
   4  -6   6       40.34       44.00      3.54 o
   5  -6   6       91.55       80.94     20.94 o
   6  -6   6       32.53       28.57      6.12 o
   7  -6   6       56.28       60.16      7.33 o
  -6  -5   6      161.25      156.41      9.76 o
  -5  -5   6        7.22        4.05      6.17 o
  -4  -5   6        7.10       10.01      3.62 o
  -3  -5   6       86.36       81.76      5.55 o
  -2  -5   6      120.24      138.10      5.04 o
  -1  -5   6     3045.77     3083.05     35.36 o
   0  -5   6      976.75      945.58     11.08 o
   1  -5   6      156.25      144.91      3.72 o
   2  -5   6        0.03        2.80      1.48 o
   3  -5   6      384.14      414.25     12.88 o
   4  -5   6       35.47       57.76      4.27 o
   5  -5   6        1.74        2.13      4.36 o
   6  -5   6       16.28       22.26      8.87 o
   7  -5   6        1.59        3.47      6.76 o
  -6  -4   6        2.38        0.49      7.36 o
  -5  -4   6        6.94        7.28      8.89 o
  -4  -4   6      276.76      270.76     10.29 o
  -3  -4   6      407.50      410.18      8.63 o
  -2  -4   6      243.70      238.08     11.09 o
  -1  -4   6        4.26        3.78      2.38 o
   0  -4   6      388.83      335.39     18.26 o
   1  -4   6        0.16        1.89      1.47 o
   2  -4   6       52.29       50.39      1.69 o
   3  -4   6      107.76       99.80      3.93 o
   4  -4   6       56.61       55.01      2.82 o
   5  -4   6      316.19      325.33     10.55 o
   6  -4   6       28.03       27.98      5.24 o
   7  -4   6       28.48       20.04      6.71 o
  -6  -3   6      173.76      192.50     10.11 o
  -5  -3   6       56.33       64.74     11.17 o
  -4  -3   6      308.90      322.53      8.01 o
  -3  -3   6       10.90       11.40      2.63 o
  -2  -3   6      884.97      869.73     13.72 o
  -1  -3   6      471.71      463.29      9.58 o
   0  -3   6      344.90      371.29      9.79 o
   1  -3   6       31.16       18.12      2.33 o
   2  -3   6       94.56       81.60      2.00 o
   3  -3   6      230.08      243.59      4.72 o
   4  -3   6      254.19      257.61      5.15 o
   5  -3   6       11.05       11.52      2.89 o
   6  -3   6        5.65       13.19      4.75 o
   7  -3   6       21.32       23.36      6.28 o
   8  -3   6        1.98        3.04      7.23 o
  -6  -2   6       63.90       61.76      9.67 o
  -5  -2   6       87.18       94.36      7.04 o
  -4  -2   6      660.90      651.01     12.58 o
  -3  -2   6       23.13       12.60      3.11 o
  -2  -2   6      148.46      133.07      5.65 o
  -1  -2   6        0.04       -0.01      2.31 o
   0  -2   6      282.16      274.26      8.58 o
   1  -2   6     1730.14     1708.23     16.70 o
   2  -2   6     1559.11     1699.49     13.64 o
   3  -2   6       40.37       43.33      2.94 o
   4  -2   6      191.18      204.39      6.09 o
   5  -2   6        8.58        9.44      2.87 o
   6  -2   6        1.31        2.54      4.15 o
   7  -2   6       21.03       11.51      5.67 o
   8  -2   6        0.71        5.18      7.10 o
  -6  -1   6       30.30       22.67      6.79 o
  -5  -1   6      727.66      719.60     17.14 o
  -4  -1   6        7.30        9.53      2.66 o
  -3  -1   6     1545.30     1544.02     16.78 o
  -2  -1   6        0.02        0.60      2.27 o
  -1  -1   6       81.03       93.30      3.60 o
   0  -1   6      420.56      465.78      6.79 o
   1  -1   6       38.77       42.54      2.39 o
   2  -1   6      112.95       96.49      2.99 o
   3  -1   6       51.71       51.53      2.33 o
   4  -1   6        1.68        1.61      1.74 o
   5  -1   6      121.44      114.26      4.77 o
   6  -1   6      429.94      444.09     10.13 o
   7  -1   6       47.89       43.18      5.55 o
   8  -1   6        9.83        0.24      7.14 o
  -6   0   6      213.04      242.23     16.34 o
  -5   0   6        5.60        2.69      3.94 o
  -4   0   6        0.05       -0.01      2.74 o
  -3   0   6       27.20       27.90      2.51 o
  -2   0   6     1818.12     1832.20     19.16 o
  -1   0   6      134.65      135.18      5.70 o
   0   0   6      793.02      844.65     11.30 o
   1   0   6      295.76      290.64      7.36 o
   2   0   6       67.80       60.71      2.47 o
   3   0   6        0.84        3.23      1.52 o
   4   0   6        0.36       -0.01      1.71 o
   5   0   6       82.48       94.12      4.46 o
   6   0   6     1010.72     1006.62     13.99 o
   7   0   6        2.83        4.51      4.83 o
   8   0   6        6.46        5.56      7.13 o
  -6   1   6       62.78       62.48     13.86 o
  -5   1   6       24.98       22.43      3.63 o
  -4   1   6        3.09        1.94      2.80 o
  -3   1   6      507.02      505.27      8.00 o
  -2   1   6     1986.99     1919.51     16.73 o
  -1   1   6      563.03      574.60     10.33 o
   0   1   6      191.68      187.17      5.51 o
   1   1   6      793.32      799.67      9.91 o
   2   1   6      919.83      892.49     17.80 o
   3   1   6      303.84      285.13      4.41 o
   4   1   6      815.00      820.78     14.33 o
   5   1   6      100.62       91.21      3.67 o
   6   1   6      572.97      579.33     12.57 o
   7   1   6        6.55        4.50      4.23 o
   8   1   6       98.18       78.38      7.37 o
  -6   2   6       12.48       13.34      6.03 o
  -5   2   6       29.62       29.17      3.78 o
  -4   2   6      140.34      133.98      4.80 o
  -3   2   6       10.34        4.21      2.88 o
  -2   2   6     1328.45     1317.77     14.01 o
  -1   2   6       10.03        1.48      2.74 o
   0   2   6        2.05        8.07      2.15 o
   1   2   6      783.50      757.89     21.57 o
   2   2   6     1874.82     1851.05     32.09 o
   3   2   6       22.09       16.36      1.60 o
   4   2   6      938.39      934.18      8.33 o
   5   2   6      130.28      135.84      3.24 o
   6   2   6       82.57       77.38      5.45 o
   7   2   6       19.69       19.33      3.61 o
   8   2   6       52.79       54.13      5.52 o
  -6   3   6      235.69      232.46     11.96 o
  -5   3   6       79.95       83.37      4.54 o
  -4   3   6      438.67      438.49      8.57 o
  -3   3   6      693.79      721.69     21.08 o
  -2   3   6       34.60       45.44      3.33 o
  -1   3   6      956.64      899.00     13.14 o
   0   3   6      946.90      987.83     12.38 o
   1   3   6        5.44        2.57      1.84 o
   2   3   6     5100.47     5099.27     25.36 o
   3   3   6       53.03       44.39      2.48 o
   4   3   6     1123.05     1142.58     15.26 o
   5   3   6      168.95      157.52      4.87 o
   6   3   6      239.83      226.70      6.01 o
   7   3   6        1.60       -0.02      4.02 o
   8   3   6       70.50       78.12      7.24 o
  -6   4   6      226.53      231.08      7.52 o
  -5   4   6      251.40      243.09     14.01 o
  -4   4   6      235.45      234.21      7.55 o
  -3   4   6       46.94       46.64      4.18 o
  -2   4   6      189.06      196.42      5.89 o
  -1   4   6        1.50        4.01      2.13 o
   0   4   6     1245.67     1259.40     17.08 o
   1   4   6     1102.98     1067.62     17.09 o
   2   4   6        5.78        3.55      1.05 o
   3   4   6      481.08      437.82      4.92 o
   4   4   6      274.04      302.44      4.32 o
   5   4   6       31.14       33.99      2.62 o
   6   4   6      201.92      205.17      7.62 o
   7   4   6        0.67        1.11      4.18 o
   8   4   6       40.82       50.68      6.98 o
  -6   5   6        0.01        0.01      6.72 o
  -5   5   6       33.47       32.38      4.39 o
  -4   5   6        0.07       18.24      3.50 o
  -3   5   6     1039.63     1000.77     18.01 o
  -2   5   6       50.38       53.29      3.16 o
  -1   5   6        2.78       11.21      2.34 o
   0   5   6      364.03      367.68      6.99 o
   1   5   6      181.40      149.82      3.70 o
   2   5   6       13.30       23.22      2.92 o
   3   5   6      175.86      165.55      5.13 o
   4   5   6       92.89       94.02      3.13 o
   5   5   6       41.86       42.94      3.78 o
   6   5   6       52.52       58.95      3.55 o
   7   5   6       46.90       50.53      4.69 o
   8   5   6        2.04        3.20      7.43 o
  -5   6   6        3.15       -0.02      4.49 o
  -4   6   6      644.29      631.24     12.19 o
  -3   6   6       25.50       24.60      3.35 o
  -2   6   6      239.07      251.85      7.52 o
  -1   6   6     2093.87     1987.70     14.64 o
   0   6   6       19.93       17.70      2.08 o
   1   6   6     1171.46     1165.30     10.10 o
   2   6   6       17.11       20.17      3.54 o
   3   6   6      653.53      721.37      8.38 o
   4   6   6      169.05      179.48      5.36 o
   5   6   6      135.43      135.77      6.93 o
   6   6   6        4.83        1.43      3.37 o
   7   6   6       35.70       21.88      4.76 o
   8   6   6        4.16        6.61      7.09 o
  -5   7   6       34.30       38.58      6.26 o
  -4   7   6       15.90       17.56      4.99 o
  -3   7   6        4.90        0.86      3.57 o
  -2   7   6      891.54      877.77     13.73 o
  -1   7   6        8.69        8.39      2.45 o
   0   7   6     3912.85     3818.71     55.76 o
   1   7   6      107.17      109.99      4.90 o
   2   7   6       34.30       35.20      2.46 o
   3   7   6      436.15      423.08      6.82 o
   4   7   6      229.53      222.94      6.29 o
   5   7   6       32.32       29.19      2.99 o
   6   7   6        1.62        2.96      3.66 o
   7   7   6        1.90        0.53      5.40 o
   8   7   6       12.71       15.70      7.31 o
  -4   8   6        1.42        5.20      5.61 o
  -3   8   6      154.98      147.47      6.41 o
  -2   8   6        3.19        0.02      3.29 o
  -1   8   6       68.94       62.05      4.30 o
   0   8   6       11.45       12.26      3.40 o
   1   8   6       77.62       67.87      3.96 o
   2   8   6       67.10       71.48      3.41 o
   3   8   6       96.24       95.90      3.69 o
   4   8   6       53.25       55.24      4.54 o
   5   8   6       94.87      105.24      4.98 o
   6   8   6      104.71       96.59      6.25 o
   7   8   6       13.74        9.05      4.83 o
  -4   9   6        1.46        7.38      7.25 o
  -3   9   6       12.54       10.66      8.50 o
  -2   9   6       56.08       52.90      4.37 o
  -1   9   6      207.61      199.89      7.07 o
   0   9   6      931.27      869.09     18.21 o
   1   9   6      181.69      182.37      6.41 o
   2   9   6       57.18       66.05      3.66 o
   3   9   6       45.44       43.80      3.01 o
   4   9   6       29.35       29.00      3.76 o
   5   9   6      504.53      526.96     10.63 o
   6   9   6      103.83      107.14      5.19 o
   7   9   6        9.28       11.93      5.14 o
  -3  10   6      143.21      149.05      9.01 o
  -2  10   6       23.96       22.80      4.51 o
  -1  10   6        0.03       -0.02      4.23 o
   0  10   6      369.88      335.27     11.69 o
   1  10   6      528.28      525.16     10.82 o
   2  10   6       37.97       28.45      3.13 o
   3  10   6       14.02       14.59      3.88 o
   4  10   6      210.45      206.44      7.06 o
   5  10   6       37.08       36.26      5.73 o
   6  10   6       11.79       12.05      6.89 o
  -2  11   6        5.55       -0.03      6.95 o
  -1  11   6       96.85       97.22      9.11 o
   0  11   6        2.85        1.29      5.69 o
   1  11   6       60.88       59.00      6.77 o
   2  11   6      259.21      244.42     21.53 o
   3  11   6       83.82       78.12      6.51 o
   4  11   6       55.49       60.54      4.89 o
   5  11   6      234.14      240.13      8.23 o
   6  11   6       22.37       24.30      8.06 o
  -1  12   6      227.16      233.50     21.32 o
   0  12   6      248.04      263.99     11.15 o
   1  12   6        0.09       -0.03      5.74 o
   2  12   6        0.67       -0.03      6.06 o
   3  12   6        1.00       -0.03      6.25 o
   4  12   6        5.92        6.52      6.82 o
   5  12   6       27.19       36.22      8.60 o
   0  13   6      172.74      171.08     10.02 o
   1  13   6      167.24      174.15      9.69 o
   2  13   6       21.69       21.58      6.77 o
   3  13   6       97.36       91.44      7.66 o
   0 -12   7        0.30       -0.04      7.66 o
  -2 -11   7       35.29       38.72      7.07 o
  -1 -11   7      206.21      254.67     10.96 o
   0 -11   7        1.67        8.51     14.09 o
   1 -11   7       62.61       69.90      6.95 o
   2 -11   7       43.71       41.37      7.04 o
   3 -11   7        6.09        5.42      6.86 o
  -3 -10   7       69.01       85.47      7.25 o
  -2 -10   7      489.58      500.50     14.65 o
  -1 -10   7       26.45       23.02      5.91 o
   0 -10   7      285.61      287.76     11.23 o
   1 -10   7        7.93       11.94      5.83 o
   2 -10   7        2.48        6.25      5.49 o
   3 -10   7       25.53       31.83      6.44 o
   4 -10   7       33.12       20.86     16.23 o
  -4  -9   7      166.01      156.96      7.18 o
  -3  -9   7        1.05       -0.03      5.06 o
  -2  -9   7      582.64      601.26     15.14 o
  -1  -9   7      214.51      213.56     10.30 o
   0  -9   7        6.53        1.09      3.85 o
   1  -9   7      112.38      104.87      8.36 o
   2  -9   7       51.34       56.94      5.49 o
   3  -9   7       12.18       14.63      5.00 o
   4  -9   7      169.11      166.64      8.84 o
   5  -9   7       43.56       34.30      7.85 o
  -5  -8   7      106.32      119.29      8.61 o
  -4  -8   7      227.89      227.22      8.32 o
  -3  -8   7      139.18      123.61      5.23 o
  -2  -8   7       16.72       15.95      3.46 o
  -1  -8   7       89.62       98.61      4.26 o
   0  -8   7       37.89       42.51      3.57 o
   1  -8   7        1.34       -0.02      3.30 o
   2  -8   7      510.13      522.21     13.31 o
   3  -8   7       38.93       40.55      4.28 o
   4  -8   7       32.15       30.69      4.70 o
   5  -8   7        0.01       17.20      7.67 o
  -5  -7   7       42.73       33.01      7.54 o
  -4  -7   7       30.42       32.21      4.86 o
  -3  -7   7       63.48       39.66      4.71 o
  -2  -7   7      521.82      523.37     12.94 o
  -1  -7   7     2126.78     2149.26     21.03 o
   0  -7   7        0.65        0.82      3.05 o
   1  -7   7     1379.66     1404.25     16.67 o
   2  -7   7      115.12      113.70      6.94 o
   3  -7   7        1.05       -0.02      3.51 o
   4  -7   7      130.07      149.31      8.92 o
   5  -7   7       34.47       32.48      5.85 o
   6  -7   7        5.86        7.35      6.81 o
  -5  -6   7        0.34        1.22      7.21 o
  -4  -6   7      481.15      490.61     11.03 o
  -3  -6   7       50.49       45.15      6.32 o
  -2  -6   7      599.51      566.18     10.50 o
  -1  -6   7      136.14      128.76      5.09 o
   0  -6   7      102.81      111.31      3.87 o
   1  -6   7      206.15      220.93     11.35 o
   2  -6   7       73.24       69.89      4.64 o
   3  -6   7      608.92      611.69     13.12 o
   4  -6   7       45.10       45.29      3.96 o
   5  -6   7      357.85      341.25     52.31 o
   6  -6   7        2.96        1.61      6.76 o
  -6  -5   7        4.13        4.40      8.58 o
  -5  -5   7       14.95       10.15      6.89 o
  -4  -5   7       27.64       27.14      4.15 o
  -3  -5   7      971.50     1015.54     20.56 o
  -2  -5   7      144.58      163.13      5.71 o
  -1  -5   7        2.40        4.31      2.62 o
   0  -5   7      612.91      653.87     12.33 o
   1  -5   7       59.48       45.84      4.26 o
   2  -5   7      140.15      127.92      3.44 o
   3  -5   7      475.70      489.65     12.02 o
   4  -5   7       83.95       85.11      4.75 o
   5  -5   7      225.47      261.97     10.18 o
   6  -5   7       18.11       15.87      5.90 o
   7  -5   7       54.83       58.86      7.38 o
  -6  -4   7       72.45       65.19      8.00 o
  -5  -4   7       44.84       48.30      6.42 o
  -4  -4   7       73.90       83.75      5.02 o
  -3  -4   7        7.38       10.93      3.20 o
  -2  -4   7     1814.65     1889.29     63.34 o
  -1  -4   7        0.92        1.18      2.88 o
   0  -4   7        9.73       14.10      1.94 o
   1  -4   7      655.87      638.80     11.71 o
   2  -4   7       54.68       53.44      2.41 o
   3  -4   7       49.96       58.00      2.90 o
   4  -4   7      626.85      622.08      8.35 o
   5  -4   7       65.60       69.24      8.80 o
   6  -4   7       42.22       43.84      5.37 o
   7  -4   7       27.27       18.85      6.11 o
  -6  -3   7        9.26       12.40      7.78 o
  -5  -3   7        0.39       -0.03      6.37 o
  -4  -3   7      258.08      260.51      7.85 o
  -3  -3   7     1133.42     1138.83     25.37 o
  -2  -3   7        0.09        0.81      3.03 o
  -1  -3   7       14.66       20.98      3.13 o
   0  -3   7     2714.46     2667.58     23.18 o
   1  -3   7       56.75       61.63      3.56 o
   2  -3   7     3048.08     3039.85     14.77 o
   3  -3   7        5.46        7.00      1.91 o
   4  -3   7      139.63      142.91      4.16 o
   5  -3   7        0.95        1.48      3.37 o
   6  -3   7       29.78       23.48      4.99 o
   7  -3   7        4.84        1.71      6.41 o
  -6  -2   7       30.62       38.21      7.15 o
  -5  -2   7       11.58       13.22      6.22 o
  -4  -2   7      149.58      136.97      5.87 o
  -3  -2   7       17.37       14.20      3.60 o
  -2  -2   7      835.69      865.22     15.38 o
  -1  -2   7       27.30       22.48      3.08 o
   0  -2   7        6.15        1.42      1.52 o
   2  -2   7     1480.25     1435.44     27.52 o
   3  -2   7      352.11      316.61      5.57 o
   4  -2   7       50.03       52.06      2.71 o
   5  -2   7       69.94       76.96      4.41 o
   6  -2   7        1.53        2.60      3.84 o
   7  -2   7        0.47       -0.03      5.68 o
   8  -2   7        8.23        4.62      7.57 o
  -6  -1   7      112.67       98.72      8.52 o
  -5  -1   7       95.57       98.74      5.34 o
  -4  -1   7      628.86      632.75      9.86 o
  -3  -1   7      152.52      136.88      5.55 o
  -2  -1   7       18.17       18.43      2.72 o
  -1  -1   7       82.66       80.53      4.05 o
   0  -1   7      137.96      158.86      7.00 o
   1  -1   7     2966.97     2884.08     38.91 o
   2  -1   7     1263.96     1273.06     28.50 o
   3  -1   7        0.89        0.28      1.71 o
   4  -1   7      108.23      112.12      3.63 o
   5  -1   7        0.09        6.64      2.97 o
   6  -1   7       16.39       21.10      4.09 o
   7  -1   7        1.01       -0.03      5.61 o
   8  -1   7       53.64       28.56      6.91 o
  -6   0   7       57.19       72.51      7.17 o
  -5   0   7       17.70       26.06      4.56 o
  -4   0   7      100.28       98.52      5.39 o
  -3   0   7        1.09        2.32      3.08 o
  -2   0   7       95.54       97.78      4.49 o
  -1   0   7     1116.96     1259.90     17.86 o
   0   0   7       30.20       28.45      2.43 o
   1   0   7      368.80      365.07      5.79 o
   2   0   7       83.86       82.48      2.63 o
   3   0   7       33.48       32.86      1.91 o
   4   0   7       46.71       52.70      2.76 o
   5   0   7      190.46      196.55      7.72 o
   6   0   7      442.28      425.62      9.68 o
   7   0   7        0.86        0.56      4.61 o
   8   0   7       20.76       23.57      6.60 o
  -6   1   7       29.60       25.00      9.76 o
  -5   1   7       46.48       44.94      4.32 o
  -4   1   7       43.60       48.58      3.48 o
  -3   1   7      240.86      239.90      6.06 o
  -2   1   7      423.60      432.98      8.72 o
  -1   1   7      200.14      204.66     10.68 o
   0   1   7        4.02       11.58      2.37 o
   1   1   7      937.13      965.31     11.92 o
   2   1   7      663.40      660.56     22.21 o
   3   1   7      163.15      155.32      3.00 o
   4   1   7      337.63      314.23      6.77 o
   5   1   7       75.06       71.24      3.15 o
   6   1   7       97.47       90.89      5.36 o
   7   1   7        2.35       -0.02      4.55 o
   8   1   7      108.80       96.51     10.27 o
  -6   2   7        0.37        0.32      6.53 o
  -5   2   7       21.68       29.70      5.00 o
  -4   2   7      201.27      213.31      6.30 o
  -3   2   7       23.16       19.11      2.98 o
  -2   2   7       31.96       32.88      3.02 o
  -1   2   7        9.22       10.15      5.43 o
   0   2   7      146.16      145.14      5.38 o
   1   2   7      473.19      593.00     97.63 o
   2   2   7      401.03      378.09     16.03 o
   3   2   7     2042.54     2038.11     27.12 o
   4   2   7       68.02       56.85      2.44 o
   5   2   7       67.01       65.26      3.07 o
   6   2   7       43.38       40.60      5.17 o
   7   2   7       27.47       23.21      3.85 o
   8   2   7       24.11       31.75      6.76 o
  -6   3   7        0.00        6.66      6.83 o
  -5   3   7      239.54      253.12      8.75 o
  -4   3   7        1.16       -0.02      3.49 o
  -3   3   7       18.66       23.67      5.42 o
  -2   3   7       56.48       57.58      3.78 o
  -1   3   7       81.69       99.10      4.24 o
   0   3   7     3016.65     2564.84    434.37 o
   1   3   7      303.57      350.72      7.56 o
   2   3   7     1328.13     1442.30     18.68 o
   3   3   7      451.45      471.51      7.20 o
   4   3   7        6.69        6.11      1.84 o
   5   3   7       63.19       54.77      2.71 o
   6   3   7      256.08      255.02      9.65 o
   7   3   7       77.67       85.64      5.37 o
   8   3   7       88.84       77.14      7.15 o
  -5   4   7       33.71       39.62      5.60 o
  -4   4   7      551.69      525.23     11.55 o
  -3   4   7      188.97      178.61      6.99 o
  -2   4   7      143.34      140.12      5.40 o
  -1   4   7      587.64      545.33      9.98 o
   0   4   7      261.51      250.28      5.88 o
   1   4   7      649.18      583.96      8.35 o
   2   4   7       10.93       10.52      1.90 o
   3   4   7       92.18       89.48      3.00 o
   4   4   7      727.24      761.69     17.62 o
   5   4   7        2.43        1.24      2.89 o
   6   4   7       52.29       55.58      5.35 o
   7   4   7       20.78       21.86      4.64 o
   8   4   7        4.29        3.37      6.35 o
  -5   5   7       11.40        7.08      5.71 o
  -4   5   7        2.66        1.72      5.15 o
  -3   5   7       25.87       21.13      3.75 o
  -2   5   7        0.03        4.00      3.31 o
  -1   5   7      639.10      612.93     10.04 o
   0   5   7     3012.70     3107.45     44.93 o
   1   5   7      919.56      937.36     14.47 o
   2   5   7      104.38       98.28      3.68 o
   3   5   7      118.57      108.00      3.87 o
   4   5   7       45.13       44.54      4.53 o
   5   5   7      816.04      809.93     11.90 o
   6   5   7        1.80        6.21      5.00 o
   7   5   7       62.31       61.78      4.72 o
   8   5   7        3.72        7.59      6.01 o
  -5   6   7        4.46        4.36      6.69 o
  -4   6   7        4.99        4.74      4.73 o
  -3   6   7      301.41      287.18     13.10 o
  -2   6   7      750.89      747.94     16.86 o
  -1   6   7        1.57        5.01      2.97 o
   0   6   7      101.88      107.65      4.48 o
   1   6   7      180.96      179.63      4.50 o
   2   6   7      259.96      267.96      5.25 o
   3   6   7      219.76      237.66      5.30 o
   4   6   7      391.28      403.10      9.92 o
   5   6   7      340.52      343.61      8.35 o
   6   6   7      102.33      112.01      5.43 o
   7   6   7       69.71       60.45      5.15 o
   8   6   7        0.65       -0.03      6.04 o
  -4   7   7      352.63      367.26     10.28 o
  -3   7   7      113.12      114.43      7.23 o
  -2   7   7       51.04       36.80      5.12 o
  -1   7   7      183.59      181.18      7.86 o
   0   7   7        6.92        2.84      4.84 o
   1   7   7       44.83       52.74      5.23 o
   2   7   7        3.70        5.66      2.68 o
   3   7   7       59.17       60.50      4.43 o
   4   7   7      665.24      675.62     11.66 o
   5   7   7        0.01        4.91      3.49 o
   6   7   7       74.25       69.37      5.79 o
   7   7   7       15.31        7.92      5.10 o
  -4   8   7      129.75      132.27      8.75 o
  -3   8   7      276.50      283.22      9.88 o
  -2   8   7      449.20      426.78     12.82 o
  -1   8   7       14.14        9.22      3.58 o
   0   8   7      189.50      193.23     11.95 o
   1   8   7      149.31      139.45      5.60 o
   2   8   7      189.59      191.13      5.38 o
   3   8   7       72.31       64.49      3.35 o
   4   8   7       65.81       65.27      4.30 o
   5   8   7       21.07       20.60      3.85 o
   6   8   7       20.88       20.53      4.42 o
   7   8   7        2.38        2.97      5.67 o
  -3   9   7      274.59      265.53     11.24 o
  -2   9   7      361.44      368.33     12.40 o
  -1   9   7      166.45      153.24      6.53 o
   0   9   7       61.18       56.40      4.46 o
   1   9   7      533.16      519.22     10.56 o
   2   9   7       77.92       78.71      3.91 o
   3   9   7      484.52      522.76      8.70 o
   4   9   7        0.63       -0.02      3.93 o
   5   9   7        7.97        7.23      5.00 o
   6   9   7       10.13        7.68      5.09 o
   7   9   7       14.46       25.86      7.55 o
  -3  10   7        2.25        0.88      7.61 o
  -2  10   7       11.34       20.82      5.12 o
  -1  10   7       56.21       49.18      4.62 o
   0  10   7       10.96        6.89      4.14 o
   1  10   7       17.99       18.14      3.90 o
   2  10   7      211.23      204.03      6.01 o
   3  10   7      197.56      204.59      8.80 o
   4  10   7       37.77       41.62      4.49 o
   5  10   7        1.00        4.47      4.96 o
   6  10   7       52.41       61.63     10.91 o
  -2  11   7      315.50      304.11      9.99 o
  -1  11   7       17.60       13.28      5.56 o
   0  11   7       67.48       67.13      5.20 o
   1  11   7       29.10       22.89      4.37 o
   2  11   7      103.14      102.26      5.57 o
   3  11   7      285.33      315.00     12.30 o
   4  11   7       95.59       88.54      5.53 o
   5  11   7        1.58        2.12      6.07 o
   6  11   7      211.79      226.06     11.73 o
  -1  12   7      483.65      529.23     16.49 o
   0  12   7       30.70       30.16      7.19 o
   1  12   7        0.21       -0.03      6.95 o
   2  12   7      279.62      271.52     11.48 o
   3  12   7       56.26       76.14      6.81 o
   4  12   7      308.80      323.08     12.33 o
   5  12   7        0.01       -0.04      7.63 o
   1  13   7      126.99      122.69      8.90 o
   2  13   7      108.25      127.30     19.33 o
   3  13   7      156.83      183.12     10.17 o
  -1 -11   8        0.50        9.44      9.81 o
   0 -11   8      168.29      167.02      9.80 o
   1 -11   8       31.03       38.79      6.91 o
   2 -11   8        0.20        5.69      7.72 o
  -3 -10   8        8.18       10.99      7.48 o
  -2 -10   8       40.26       28.95      6.85 o
  -1 -10   8       40.33       42.09      6.34 o
   0 -10   8        0.13        5.88      5.96 o
   1 -10   8       11.19       13.35      6.00 o
   2 -10   8      484.08      513.43     14.77 o
   3 -10   8       12.15       13.89      6.41 o
  -4  -9   8      130.59      134.13      7.92 o
  -3  -9   8      112.66      119.21      8.10 o
  -2  -9   8       21.61       23.40      5.80 o
  -1  -9   8        9.40       11.56      4.40 o
   0  -9   8       66.73       65.19      6.13 o
   1  -9   8      106.36      101.82      5.62 o
   2  -9   8       39.79       43.14      5.64 o
   3  -9   8        1.27       -0.03      5.28 o
   4  -9   8        0.47        3.59      5.94 o
  -4  -8   8        1.91       -0.03      6.22 o
  -3  -8   8      112.89      117.42      6.53 o
  -2  -8   8       33.65       36.58      4.75 o
  -1  -8   8      189.47      168.16      6.55 o
   0  -8   8      292.66      288.75      7.92 o
   1  -8   8        1.17       -0.02      3.77 o
   2  -8   8       30.68       44.00      5.38 o
   3  -8   8      179.59      176.65     10.73 o
   4  -8   8        0.03       -0.02      4.85 o
   5  -8   8      205.38      206.46     10.90 o
  -5  -7   8        0.18        2.17      9.06 o
  -4  -7   8      444.47      463.53     20.03 o
  -3  -7   8        2.60        2.43      4.44 o
  -2  -7   8       84.53       75.76      4.71 o
  -1  -7   8       28.26       25.99      3.17 o
   0  -7   8        0.33        1.55      3.38 o
   1  -7   8      462.64      460.87     11.87 o
   2  -7   8      191.13      187.28      8.31 o
   3  -7   8      109.06      112.26      6.84 o
   4  -7   8       31.46       26.36      4.27 o
   5  -7   8      278.87      238.03     61.95 o
   6  -7   8        0.10        2.51     10.15 o
  -5  -6   8       15.66       16.33      7.97 o
  -4  -6   8        7.13        2.01      5.11 o
  -3  -6   8       29.60       31.25      4.18 o
  -2  -6   8       48.97       40.79      3.70 o
  -1  -6   8      130.77      111.32      4.92 o
   0  -6   8      481.92      448.44     16.90 o
   1  -6   8        6.78        2.01      3.15 o
   2  -6   8      128.10      117.76      4.52 o
   3  -6   8       42.51       38.58      5.31 o
   4  -6   8        6.64        2.52      3.66 o
   5  -6   8       19.57       21.70      9.49 o
   6  -6   8        5.17       21.55      9.02 o
  -5  -5   8      135.97      147.80     12.33 o
  -4  -5   8      268.19      269.02     14.17 o
  -3  -5   8      164.65      157.93      6.55 o
  -2  -5   8        2.84       16.66      3.25 o
  -1  -5   8       28.93       33.82      4.33 o
   0  -5   8       20.18       16.01      3.38 o
   1  -5   8      894.14      915.50     11.39 o
   2  -5   8      258.48      240.70      6.11 o
   3  -5   8        1.41       -0.01      2.95 o
   4  -5   8       13.23       14.84      3.37 o
   5  -5   8        4.68        2.40      8.35 o
   6  -5   8        1.01        9.27      6.43 o
   7  -5   8        6.07        0.04      7.87 o
  -5  -4   8        4.55        6.74      6.83 o
  -4  -4   8       50.16       52.05      5.44 o
  -3  -4   8       18.71       26.81      3.88 o
  -2  -4   8       45.42       40.63      7.35 o
  -1  -4   8      114.93      113.04      5.85 o
   0  -4   8      220.64      187.97      7.38 o
   1  -4   8       20.74       14.04      2.26 o
   2  -4   8      245.86      216.11      6.29 o
   3  -4   8       16.00       16.79      2.49 o
   4  -4   8        5.39        9.61      2.97 o
   5  -4   8        2.61        4.42      4.44 o
   6  -4   8       20.30       26.55      5.75 o
   7  -4   8       23.33       16.17      6.89 o
  -6  -3   8       34.63       35.04      8.26 o
  -5  -3   8      199.31      200.04     10.64 o
  -4  -3   8       33.02       39.97      4.21 o
  -3  -3   8       24.90       28.14      4.38 o
  -2  -3   8      122.09      135.74      8.62 o
  -1  -3   8       41.40       41.23      4.02 o
   0  -3   8      336.26      328.56      9.02 o
   1  -3   8      867.28      825.35     13.77 o
   2  -3   8       86.69       93.68      3.60 o
   3  -3   8      353.48      340.35      8.02 o
   4  -3   8       59.48       64.85      3.21 o
   5  -3   8        2.46        2.03      3.54 o
   6  -3   8       94.31      113.09      5.59 o
   7  -3   8        9.03        8.26      7.88 o
  -6  -2   8        0.02       -0.04      8.69 o
  -5  -2   8      314.36      359.97     29.07 o
  -4  -2   8      176.20      169.51      6.82 o
  -3  -2   8      247.25      253.72     12.20 o
  -2  -2   8      692.40      690.01     17.55 o
  -1  -2   8      202.76      162.88     11.59 o
   0  -2   8       57.40       53.64      4.03 o
   1  -2   8      773.01      739.06     12.87 o
   2  -2   8      226.53      235.09      6.45 o
   3  -2   8        9.68        9.03      2.01 o
   4  -2   8      231.45      248.08      5.48 o
   5  -2   8      190.54      193.95      6.48 o
   6  -2   8        8.77        4.09      4.15 o
   7  -2   8       48.23       57.79      7.75 o
  -6  -1   8       78.76       92.97     15.40 o
  -5  -1   8        8.62       -0.03      6.35 o
  -4  -1   8      177.91      184.22      7.33 o
  -3  -1   8     2185.24     2319.01     26.55 o
  -2  -1   8       43.21       59.43      5.28 o
  -1  -1   8     4039.21     3921.07     39.76 o
   0  -1   8        6.22        0.93      1.63 o
   1  -1   8      149.34      140.57      5.23 o
   2  -1   8      174.45      160.84      5.64 o
   3  -1   8      417.66      403.95      9.35 o
   4  -1   8        0.11        0.65      2.14 o
   5  -1   8      190.15      206.64      6.58 o
   6  -1   8        1.15        2.68      3.83 o
   7  -1   8       13.70       13.83      4.58 o
   8  -1   8       37.24       37.36      8.73 o
  -6   0   8       17.94       16.34      8.28 o
  -5   0   8       15.28       16.39      5.17 o
  -4   0   8      237.99      231.40      7.50 o
  -3   0   8      145.87      152.58      6.90 o
  -2   0   8       48.12       41.73      3.48 o
  -1   0   8      127.26      117.48      4.94 o
   0   0   8     2995.77     3046.62     26.03 o
   1   0   8       95.61       95.50      3.15 o
   2   0   8        0.32       -0.01      1.59 o
   3   0   8      497.55      477.12     15.90 o
   4   0   8        0.57       -0.01      2.13 o
   5   0   8       92.33       95.48      4.85 o
   6   0   8        0.73       -0.02      3.55 o
   7   0   8       14.89        6.31      4.69 o
   8   0   8       80.84       67.16      7.84 o
  -6   1   8       21.18       29.34      8.54 o
  -5   1   8        1.30        5.11      4.63 o
  -4   1   8      437.88      443.34     12.24 o
  -3   1   8      267.22      274.50     10.53 o
  -2   1   8      665.07      658.30     17.66 o
  -1   1   8      821.72      804.70     15.05 o
   0   1   8        0.12        0.25      2.27 o
   1   1   8      247.32      219.84      6.37 o
   2   1   8      131.42      120.29      3.46 o
   3   1   8        5.80        6.03      1.56 o
   4   1   8      823.74      786.88      9.24 o
   5   1   8       12.67       14.67      2.43 o
   6   1   8       18.56       17.78      3.66 o
   7   1   8        5.57       -0.02      4.62 o
   8   1   8       80.81       87.54     10.17 o
  -5   2   8        4.15        5.28      5.54 o
  -4   2   8      907.36      960.39     17.75 o
  -3   2   8        0.71        3.47      3.06 o
  -2   2   8      216.25      213.12      5.83 o
  -1   2   8      182.93      187.50      7.14 o
   0   2   8       71.71       72.91      4.32 o
   1   2   8      154.99      187.52     20.11 o
   2   2   8     1214.96     1221.06     13.77 o
   3   2   8      613.97      629.43     11.97 o
   4   2   8       93.50       95.27      4.50 o
   5   2   8        2.68        1.44      2.53 o
   6   2   8        7.76        5.45      3.63 o
   7   2   8       48.65       38.63      5.74 o
   8   2   8        0.32       -0.03      6.80 o
  -5   3   8      159.56      161.92      7.61 o
  -4   3   8       19.76       16.34      4.62 o
  -3   3   8      522.74      534.21     11.22 o
  -2   3   8        0.10        3.48      3.23 o
  -1   3   8      333.99      352.02      7.85 o
   0   3   8      688.16      642.01     30.26 o
   1   3   8      215.68      195.60     21.37 o
   2   3   8      151.93      138.29      5.11 o
   3   3   8       28.37       28.88      2.05 o
   4   3   8      420.99      446.35      6.97 o
   5   3   8        0.02       -0.02      4.02 o
   6   3   8       20.77       19.64      4.89 o
   7   3   8       43.11       28.89      6.51 o
   8   3   8        5.95        1.01      6.93 o
  -5   4   8       80.03       79.25      6.23 o
  -4   4   8      300.20      304.49     12.45 o
  -3   4   8       93.01       89.80      5.52 o
  -2   4   8       11.65        7.67      3.26 o
  -1   4   8      384.02      397.53      8.50 o
   0   4   8      170.00      147.64      8.49 o
   1   4   8       17.06       21.30      2.45 o
   2   4   8       23.64       23.33      2.92 o
   3   4   8      215.10      202.79      6.50 o
   4   4   8      139.23      143.40      5.80 o
   5   4   8      154.85      160.40      7.65 o
   6   4   8        1.56        0.42      4.90 o
   7   4   8       12.02       15.26      6.52 o
   8   4   8        1.67        0.02      6.42 o
  -5   5   8       36.07       24.84      6.46 o
  -4   5   8        1.47       -0.02      4.92 o
  -3   5   8        5.34        7.49      4.21 o
  -2   5   8        0.04       15.88      4.77 o
  -1   5   8      662.72      646.43     15.07 o
   0   5   8        1.95        2.07      2.66 o
   1   5   8      251.17      259.34      9.98 o
   2   5   8        8.31        9.05      2.35 o
   3   5   8       50.10       50.06      3.22 o
   4   5   8      175.99      185.18      5.45 o
   5   5   8       74.36       79.09      5.67 o
   6   5   8      160.44      165.03      8.71 o
   7   5   8        0.11       -0.03      5.67 o
   8   5   8        0.47       -0.04      7.84 o
  -4   6   8      224.22      220.73      9.22 o
  -3   6   8        9.62       11.33      4.62 o
  -2   6   8     1236.77     1198.81     20.44 o
  -1   6   8      150.17      162.66      7.31 o
   0   6   8      651.31      659.72     15.57 o
   1   6   8     1042.90     1036.98     12.39 o
   2   6   8       93.88       85.17      3.88 o
   3   6   8      301.60      307.19      7.09 o
   4   6   8      112.06      113.24      5.85 o
   5   6   8      221.39      237.89      9.81 o
   6   6   8       12.03       12.83      5.44 o
   7   6   8       31.81       32.47      6.76 o
   8   6   8       20.15       17.85     10.98 o
  -4   7   8       75.54       81.49      7.54 o
  -3   7   8      258.54      258.45     11.06 o
  -2   7   8       69.26       52.00      5.47 o
  -1   7   8      194.88      177.85      8.24 o
   0   7   8     1605.44     1493.90     21.10 o
   1   7   8       38.83       40.88      4.45 o
   2   7   8     4404.35     4456.98     74.38 o
   3   7   8      141.56      146.26      5.45 o
   4   7   8      452.19      454.65     11.44 o
   5   7   8       19.77       22.28      4.74 o
   6   7   8       21.88       21.45      5.41 o
   7   7   8        1.37        2.07      6.86 o
  -3   8   8        0.81        5.13      6.81 o
  -2   8   8       43.31       40.98      8.13 o
  -1   8   8        1.94        4.57      4.84 o
   0   8   8      578.52      590.76     14.13 o
   1   8   8        7.93        6.17      5.31 o
   2   8   8      975.73      979.78     13.84 o
   3   8   8      243.36      254.52      6.28 o
   4   8   8      174.20      168.08      9.81 o
   5   8   8       95.83      102.22      6.42 o
   6   8   8       33.71       37.94      4.81 o
   7   8   8        6.47        5.15      7.68 o
  -3   9   8        6.20        2.60      7.81 o
  -2   9   8       34.67       43.92      5.97 o
  -1   9   8       34.72       45.07      5.58 o
   0   9   8      123.05      117.68      5.76 o
   1   9   8      564.45      550.57     11.23 o
   2   9   8      251.71      243.69      9.18 o
   3   9   8       40.72       38.94      3.45 o
   4   9   8       39.18       34.78      4.32 o
   5   9   8       22.02       22.70      4.70 o
   6   9   8       57.44       55.21      5.92 o
   7   9   8      179.21      184.15     10.01 o
  -2  10   8        0.35        7.15      6.74 o
  -1  10   8      533.96      511.32     15.32 o
   0  10   8        6.61        0.87      4.73 o
   1  10   8      172.74      168.95      6.91 o
   2  10   8      128.67      118.74      5.00 o
   3  10   8       92.03       99.03      7.98 o
   4  10   8       14.26       15.58      4.85 o
   5  10   8       12.82       14.11      5.14 o
   6  10   8       45.77       51.13      7.54 o
  -1  11   8        1.14       -0.03      5.68 o
   0  11   8      116.54      129.37      6.80 o
   1  11   8        0.67        1.20      4.91 o
   2  11   8       30.58       28.46      4.60 o
   3  11   8      177.08      179.52     10.30 o
   4  11   8        6.95        3.42      5.30 o
   5  11   8        5.24       -0.03      5.89 o
   0  12   8      212.35      216.21     14.15 o
   1  12   8       14.02       20.38      5.70 o
   2  12   8        0.32       -0.03      5.77 o
   3  12   8      144.59      143.95      8.68 o
   4  12   8       20.72       12.49      7.60 o
  -2 -10   9       16.91       12.27      8.05 o
  -1 -10   9       87.53      103.03     10.63 o
   0 -10   9      166.76      182.76     21.90 o
   1 -10   9        8.03        9.80      6.95 o
   2 -10   9      102.86      108.31     12.44 o
   3 -10   9        6.60        6.48      7.79 o
  -3  -9   9        4.09        1.18      6.87 o
  -2  -9   9       50.90       46.27      5.47 o
  -1  -9   9       85.61       99.72      5.80 o
   0  -9   9      447.42      476.30     13.55 o
   1  -9   9      229.29      236.59      8.44 o
   2  -9   9       24.88       27.58      5.98 o
   3  -9   9      117.00      104.58     10.22 o
   4  -9   9       15.52       25.61      6.42 o
  -3  -8   9        0.01        0.79      5.52 o
  -2  -8   9      169.20      180.89      8.87 o
  -1  -8   9       14.81       19.94      4.58 o
   0  -8   9        0.03        1.68      4.97 o
   1  -8   9      167.13      175.31      6.95 o
   2  -8   9       17.83       17.97      5.51 o
   3  -8   9      157.72      156.64     14.47 o
   4  -8   9      208.10      212.46     13.61 o
   5  -8   9      113.53       98.33     31.78 o
  -4  -7   9       74.45       81.89      6.34 o
  -3  -7   9       28.48       40.98      5.32 o
  -2  -7   9       62.92       55.80      4.60 o
  -1  -7   9      131.41      154.49      7.31 o
   0  -7   9      679.82      663.61     14.82 o
   1  -7   9      255.08      245.58      9.37 o
   2  -7   9        1.91       -0.02      4.95 o
   3  -7   9       19.15       17.81      4.41 o
   4  -7   9        7.97        4.66      4.59 o
   5  -7   9      124.63      113.10     34.16 o
  -4  -6   9      214.97      205.74     13.29 o
  -3  -6   9      141.58      154.53      6.90 o
  -2  -6   9      882.85      905.35     17.82 o
  -1  -6   9      113.36      130.65      7.09 o
   0  -6   9      224.08      217.51      8.88 o
   1  -6   9       35.24       32.00      4.46 o
   2  -6   9      101.99      102.09      6.43 o
   3  -6   9        4.66        3.42      3.70 o
   4  -6   9       87.89       92.88      7.92 o
   5  -6   9        8.04        1.82      5.83 o
   6  -6   9       28.69       40.68      7.78 o
  -5  -5   9        8.06       -0.04      8.31 o
  -4  -5   9       67.11       62.59      7.80 o
  -3  -5   9        0.10       12.47      4.63 o
  -2  -5   9       46.78       55.18      6.47 o
  -1  -5   9      525.97      531.36     12.91 o
   0  -5   9      431.35      455.51     11.65 o
   1  -5   9       51.98       57.00      5.74 o
   2  -5   9       35.06       45.28      3.18 o
   3  -5   9      151.06      161.25      6.07 o
   4  -5   9        1.88        1.12      5.15 o
   5  -5   9       24.88       25.32      5.65 o
   6  -5   9        0.10       -0.03      6.96 o
  -5  -4   9        7.54       12.75      7.83 o
  -4  -4   9       10.70        9.49      5.13 o
  -3  -4   9      180.93      186.87      9.16 o
  -2  -4   9      103.27      102.28      6.49 o
  -1  -4   9      147.32      136.00      6.87 o
   0  -4   9      204.32      208.40      8.02 o
   1  -4   9        1.78        1.66      3.46 o
   2  -4   9      188.72      182.63      6.32 o
   3  -4   9       87.03       81.84      3.64 o
   4  -4   9        3.28        2.47      3.31 o
   5  -4   9        4.38        6.15      4.89 o
   6  -4   9       49.56       53.02      6.13 o
   7  -4   9       10.47        7.35      7.09 o
  -5  -3   9      210.05      237.21     11.65 o
  -4  -3   9      174.17      182.59     11.83 o
  -3  -3   9       57.96       67.89      5.50 o
  -2  -3   9       64.38       62.56      6.16 o
  -1  -3   9      840.16      814.39     28.52 o
   0  -3   9      134.13      131.59      6.37 o
   1  -3   9        8.19        5.62      2.46 o
   2  -3   9      346.01      349.81      9.95 o
   3  -3   9       26.33       29.44      2.50 o
   4  -3   9      266.68      272.79      8.48 o
   5  -3   9       13.09       19.30      3.83 o
   6  -3   9        7.81        7.62      5.70 o
   7  -3   9        4.78        2.42      6.96 o
  -5  -2   9       49.54       59.81      7.92 o
  -4  -2   9       18.25       17.79      4.60 o
  -3  -2   9       87.14       95.33      9.89 o
  -2  -2   9      195.44      196.52      9.35 o
  -1  -2   9        1.48        1.42      3.63 o
   0  -2   9      934.43      866.41     15.16 o
   1  -2   9        6.40        6.35      2.31 o
   2  -2   9       16.14       16.78      2.50 o
   3  -2   9       51.47       46.93      2.89 o
   4  -2   9      285.75      288.54      9.88 o
   5  -2   9      135.16      141.85      5.97 o
   6  -2   9        4.08        4.32      4.44 o
   7  -2   9        1.20       -0.03      5.45 o
  -5  -1   9       16.89       19.94      7.39 o
  -4  -1   9       87.62       79.86      5.33 o
  -3  -1   9       18.50       22.41      4.76 o
  -2  -1   9     1213.26     1211.01     15.78 o
  -1  -1   9      448.49      429.98      9.05 o
   0  -1   9      307.76      295.87      7.07 o
   1  -1   9       29.91       26.64      2.04 o
   2  -1   9      114.42      101.63      4.51 o
   3  -1   9     1256.49     1257.30     15.24 o
   4  -1   9      344.11      340.15      6.65 o
   5  -1   9       57.25       58.35      4.02 o
   6  -1   9       46.20       54.22      5.14 o
   7  -1   9        2.65        4.77      5.00 o
  -5   0   9      223.12      242.95      8.80 o
  -4   0   9      174.22      190.66      6.67 o
  -3   0   9       11.68       15.81      4.05 o
  -2   0   9      234.43      237.24      7.44 o
  -1   0   9      249.68      253.12      7.28 o
   0   0   9       16.81       14.76      2.01 o
   1   0   9      137.78      154.39      7.09 o
   2   0   9      345.97      348.36     10.64 o
   3   0   9      103.05       96.08      3.94 o
   4   0   9      363.46      387.93      7.54 o
   5   0   9        6.18        3.52      2.66 o
   6   0   9      133.85      139.63      6.36 o
   7   0   9       49.03       55.96      5.23 o
   8   0   9      128.48      138.11     12.94 o
  -5   1   9      476.74      459.39     12.89 o
  -4   1   9      222.77      233.70      7.24 o
  -3   1   9      363.08      410.04      8.86 o
  -2   1   9      616.44      648.05     11.77 o
  -1   1   9        9.85        8.55      2.99 o
   0   1   9     1627.51     1601.23     29.03 o
   1   1   9        9.41        4.55      2.07 o
   2   1   9      439.86      410.27      6.52 o
   3   1   9        0.72        1.06      1.76 o
   4   1   9       24.91       20.98      2.46 o
   5   1   9      115.43      123.25      5.46 o
   6   1   9       20.49       25.56      3.99 o
   7   1   9       29.80       27.44      5.34 o
   8   1   9      130.40      160.18      9.70 o
  -5   2   9      105.99      108.91      6.99 o
  -4   2   9      121.29      117.68      5.50 o
  -3   2   9      720.54      703.57     11.32 o
  -2   2   9        9.13       11.20      3.74 o
  -1   2   9       61.70       72.02      4.30 o
   0   2   9     1070.33      996.28     15.13 o
   1   2   9      505.76      466.20      9.90 o
   2   2   9     1476.32     1452.22     18.46 o
   3   2   9       12.19       10.38      1.99 o
   4   2   9      155.99      165.15      5.84 o
   5   2   9       55.23       45.57      3.11 o
   6   2   9      115.49      125.55      7.61 o
   7   2   9        2.02        4.50      6.24 o
   8   2   9       43.76       45.25      6.95 o
  -5   3   9        1.00       -0.03      6.44 o
  -4   3   9       27.35       21.12      5.15 o
  -3   3   9       59.35       55.98      4.16 o
  -2   3   9       17.73       24.19      6.11 o
  -1   3   9      586.81      559.10     10.45 o
   0   3   9      214.13      195.76     10.49 o
   1   3   9      268.65      237.46      7.93 o
   2   3   9       97.24       99.95      4.86 o
   3   3   9        9.99        5.46      2.10 o
   4   3   9        3.33        2.77      3.80 o
   5   3   9       19.86       13.95      3.36 o
   6   3   9      147.80      152.07     14.10 o
   7   3   9        2.07        3.19      6.25 o
   8   3   9        0.77       -0.03      6.70 o
  -5   4   9       53.84       69.83      8.75 o
  -4   4   9       44.50       38.76      5.33 o
  -3   4   9       21.88       26.20      4.68 o
  -2   4   9     1006.75      893.93     24.04 o
  -1   4   9        6.11        2.01      3.24 o
   0   4   9       19.87       23.69      2.94 o
   1   4   9       16.22       19.51      2.73 o
   2   4   9      119.96      118.06     10.28 o
   3   4   9        3.17        7.24      3.21 o
   4   4   9       50.74       48.27      3.34 o
   5   4   9       18.39       23.40      4.56 o
   6   4   9        5.91        4.87      4.94 o
   7   4   9        5.90       11.22      6.91 o
   8   4   9        0.68        0.62      7.23 o
  -4   5   9       31.13       26.82      5.86 o
  -3   5   9        3.98       11.81      4.80 o
  -2   5   9        2.02        4.01      4.11 o
  -1   5   9      484.58      476.37     14.41 o
   0   5   9      170.22      172.84      7.21 o
   1   5   9       86.55       82.50      4.30 o
   2   5   9     1182.32     1224.16     38.41 o
   3   5   9       30.33       30.26      3.03 o
   4   5   9       84.00       91.81      4.12 o
   5   5   9       10.90        5.85      4.77 o
   6   5   9        0.90        2.80      5.10 o
   7   5   9       49.76       41.24      6.45 o
   8   5   9        3.66       -0.04      7.32 o
  -4   6   9       12.08       11.43      6.19 o
  -3   6   9       36.21       32.40      5.37 o
  -2   6   9      311.75      305.38      8.86 o
  -1   6   9       27.10       29.60      3.64 o
   0   6   9      633.79      610.57     10.74 o
   1   6   9      152.36      135.44      6.94 o
   2   6   9        5.30        8.21      2.94 o
   3   6   9      266.07      265.41      7.42 o
   4   6   9       51.77       51.76      4.49 o
   5   6   9        1.72       -0.03      5.06 o
   6   6   9       67.11       67.90      8.85 o
   7   6   9       17.94       20.36      6.80 o
  -3   7   9        0.90        3.33      6.52 o
  -2   7   9      274.70      272.54     11.08 o
  -1   7   9      118.12      109.94      7.33 o
   0   7   9      242.99      231.16     13.87 o
   1   7   9      370.20      369.92     10.88 o
   2   7   9       40.05       44.85      4.43 o
   3   7   9      420.82      472.94     12.06 o
   4   7   9       30.26       32.83      4.62 o
   5   7   9       37.89       44.43      5.22 o
   6   7   9      359.00      398.61     13.43 o
   7   7   9        3.23        0.04      6.71 o
  -3   8   9       75.88       88.36      9.54 o
  -2   8   9      169.13      161.63      9.06 o
  -1   8   9      291.10      315.03     11.39 o
   0   8   9      391.82      400.79     27.83 o
   1   8   9       98.78      105.97      6.62 o
   2   8   9      210.81      220.93      8.57 o
   3   8   9       12.82       12.87      3.66 o
   4   8   9       44.46       42.18     11.63 o
   5   8   9        0.75        1.09      5.71 o
   6   8   9        0.55       -0.03      6.85 o
   7   8   9       36.59       45.65      8.07 o
  -2   9   9       32.40       28.40      6.68 o
  -1   9   9      504.12      519.07     15.00 o
   0   9   9      479.23      487.10     14.93 o
   1   9   9      199.79      200.25      9.05 o
   2   9   9        3.71       -0.02      4.14 o
   3   9   9      381.44      395.55      8.88 o
   4   9   9        2.49        2.15      5.76 o
   5   9   9      300.88      345.63     11.61 o
   6   9   9        7.17        1.10      7.06 o
  -2  10   9        5.65        4.21      8.04 o
  -1  10   9        1.47       -0.03      6.94 o
   0  10   9      354.07      384.20     13.08 o
   1  10   9        0.11       -0.02      4.46 o
   2  10   9      250.20      244.38      8.24 o
   3  10   9      120.70      135.13      6.64 o
   4  10   9       14.95       12.00      4.98 o
   5  10   9      189.78      207.90      7.68 o
   6  10   9        0.00       -0.04      8.06 o
   0  11   9        4.13        6.02      5.97 o
   1  11   9       13.93        7.07      5.56 o
   2  11   9       80.45       83.78     10.31 o
   3  11   9        3.68        3.84      5.68 o
   4  11   9      421.60      466.65     11.65 o
   5  11   9        6.42        5.17      6.26 o
   1  12   9      424.59      473.57     12.37 o
   2  12   9      105.88      109.13      7.10 o
   3  12   9        4.25        1.62      7.25 o
   0 -10  10        0.83       -0.05     10.60 o
   1 -10  10       44.74       47.36      9.07 o
  -2  -9  10       16.34       15.67      6.24 o
  -1  -9  10       71.79       64.10      7.69 o
   0  -9  10       30.09       23.67      6.69 o
   1  -9  10        0.73        1.12      5.61 o
   2  -9  10        3.97        5.61      6.54 o
   3  -9  10        3.74        2.64     10.66 o
  -3  -8  10      348.54      390.77     14.78 o
  -2  -8  10       15.14        7.32      5.88 o
  -1  -8  10      283.35      298.30     11.38 o
   0  -8  10        7.04       -0.03      5.73 o
   1  -8  10      276.27      270.45      9.93 o
   2  -8  10       27.27       31.21      6.15 o
   3  -8  10       18.35       25.37      6.52 o
   4  -8  10        0.14       -0.03      5.79 o
  -3  -7  10       57.80       54.48      5.92 o
  -2  -7  10      566.97      655.73     16.16 o
  -1  -7  10       82.30       82.33      6.82 o
   0  -7  10       52.87       44.37      5.50 o
   1  -7  10       58.05       60.15      5.74 o
   2  -7  10       10.02        4.36      4.50 o
   3  -7  10      431.65      439.57     34.58 o
   4  -7  10       90.06       88.32      7.20 o
   5  -7  10        0.01       -0.04      7.98 o
  -4  -6  10      144.56      159.28     11.53 o
  -3  -6  10       44.32       42.57      5.33 o
  -2  -6  10       87.35       88.46      5.46 o
  -1  -6  10        5.84       12.21      4.18 o
   0  -6  10      254.02      233.64      9.53 o
   1  -6  10      203.26      204.42      8.73 o
   2  -6  10      293.91      300.61      8.68 o
   3  -6  10       65.20       66.02      6.00 o
   4  -6  10      107.91      117.83      7.43 o
   5  -6  10        6.89       -0.03      6.87 o
  -4  -5  10      171.78      186.63     10.10 o
  -3  -5  10      372.64      398.98     10.94 o
  -2  -5  10      156.34      133.35      8.79 o
  -1  -5  10       28.89       25.08      4.60 o
   0  -5  10       24.52       24.91      4.56 o
   1  -5  10        3.21       19.22      4.18 o
   2  -5  10      389.86      407.56      9.64 o
   3  -5  10      289.59      284.80     13.34 o
   4  -5  10        6.80        4.99      3.98 o
   5  -5  10        1.08        0.49      5.86 o
   6  -5  10        3.42       10.87      6.99 o
  -4  -4  10       24.22       27.61      5.95 o
  -3  -4  10      207.09      217.80      8.27 o
  -2  -4  10      261.79      253.68     10.19 o
  -1  -4  10       44.66       36.49      5.27 o
   0  -4  10      133.57      137.46      7.02 o
   1  -4  10      377.02      335.29     10.35 o
   2  -4  10        6.81        7.74      3.10 o
   3  -4  10       65.85       63.00      3.95 o
   4  -4  10        6.41        7.84      3.64 o
   5  -4  10        9.65       10.61      5.46 o
   6  -4  10       42.44       33.83      7.57 o
  -4  -3  10       22.42       30.83      5.69 o
  -3  -3  10        1.27        0.14      5.71 o
  -2  -3  10       93.65       80.23      6.14 o
  -1  -3  10      392.38      380.63     11.24 o
   0  -3  10       17.86       13.81      3.98 o
   1  -3  10       83.35       66.47      5.07 o
   2  -3  10        0.14       -0.01      2.86 o
   3  -3  10       24.57       23.33      2.46 o
   4  -3  10      125.70      136.40      4.74 o
   5  -3  10       19.41       14.18      4.93 o
   6  -3  10       12.09        6.00     14.11 o
   7  -3  10       10.14       13.41      7.51 o
  -5  -2  10       31.72       40.74      8.32 o
  -4  -2  10        3.36        8.11      5.61 o
  -3  -2  10      175.56      186.47      9.04 o
  -2  -2  10      391.18      363.09     11.45 o
  -1  -2  10       30.89       29.77      4.10 o
   0  -2  10      518.71      515.19     12.46 o
   1  -2  10      102.21      100.02      5.89 o
   2  -2  10        2.19        1.89      2.71 o
   3  -2  10       67.84       66.75      3.17 o
   4  -2  10      227.13      228.55      8.72 o
   5  -2  10       21.82       20.31      5.26 o
   6  -2  10       84.02       74.49      6.92 o
   7  -2  10        8.59       13.14      6.76 o
  -5  -1  10       46.60       53.60      9.01 o
  -4  -1  10        9.51       18.32      5.20 o
  -3  -1  10       92.01      101.77     15.65 o
  -2  -1  10       46.33       33.34      3.98 o
  -1  -1  10      864.11      843.91     17.19 o
   0  -1  10        4.54        4.28      2.90 o
   1  -1  10     1140.41     1116.82     17.56 o
   2  -1  10       21.84       16.14      2.78 o
   3  -1  10       24.72       19.55      2.50 o
   4  -1  10       19.79       18.81      2.76 o
   5  -1  10        2.61        7.36      3.86 o
   6  -1  10        6.02        6.69      4.34 o
   7  -1  10       19.25       15.80      5.70 o
  -5   0  10       85.32       91.79      9.36 o
  -4   0  10        9.80        4.46      4.78 o
  -3   0  10      239.67      259.56      8.66 o
  -2   0  10      532.87      519.30     11.14 o
  -1   0  10       12.85       10.87      3.30 o
   0   0  10       12.21       14.18      3.06 o
   1   0  10        2.71       -0.01      2.28 o
   2   0  10      716.99      750.40     15.23 o
   3   0  10       68.15       76.67      3.52 o
   4   0  10       27.47       25.92      2.77 o
   5   0  10        2.23        0.03      3.09 o
   6   0  10        0.81        0.58      4.65 o
   7   0  10        1.67        3.17      5.17 o
  -5   1  10      146.80      149.41      8.99 o
  -4   1  10        0.74       10.72      4.89 o
  -3   1  10       86.50       81.97      4.75 o
  -2   1  10      205.40      194.18      8.76 o
  -1   1  10     1147.33     1098.57     25.70 o
   0   1  10      602.61      580.80     10.42 o
   1   1  10     1847.88     1734.23     16.87 o
   2   1  10      242.83      228.94      5.39 o
   3   1  10      606.08      603.76      9.02 o
   4   1  10      125.33      127.17      4.49 o
   5   1  10       86.67       90.72      4.11 o
   6   1  10      260.24      296.19     10.10 o
   7   1  10       67.36       89.34      7.24 o
  -4   2  10      120.84      116.30      7.07 o
  -3   2  10       17.01       16.17      4.14 o
  -2   2  10     1656.66     1643.50     19.53 o
  -1   2  10      197.85      180.08      6.49 o
   0   2  10      517.07      477.07      9.52 o
   1   2  10     1030.65     1009.48     12.99 o
   2   2  10        2.24        5.33      2.39 o
   3   2  10      816.44      839.72     12.16 o
   4   2  10      730.67      737.65     15.04 o
   5   2  10      678.54      739.00     12.34 o
   6   2  10      245.97      253.50     23.48 o
   7   2  10       65.24       86.10      7.28 o
  -4   3  10        1.20        3.20      5.65 o
  -3   3  10      343.44      359.33     10.85 o
  -2   3  10        0.60       -0.02      3.64 o
  -1   3  10      896.39      882.11     23.35 o
   0   3  10        0.01       -0.02      3.86 o
   1   3  10        0.07        1.68      3.54 o
   2   3  10      413.41      397.61      9.53 o
   3   3  10       92.13      100.51      5.59 o
   4   3  10      197.91      205.86      8.53 o
   5   3  10      272.31      253.58     12.12 o
   6   3  10        8.00       15.50      5.54 o
   7   3  10       54.71       49.73      6.28 o
  -4   4  10       33.13       24.14      6.13 o
  -3   4  10      415.05      362.63      8.98 o
  -2   4  10      933.97      955.03     15.44 o
  -1   4  10       12.20       11.33      3.68 o
   0   4  10      136.48      139.76      6.86 o
   1   4  10      683.72      667.63     12.83 o
   2   4  10       46.22       37.82      3.90 o
   3   4  10      128.64      115.79      5.61 o
   4   4  10       24.02       30.06      4.61 o
   5   4  10       23.16       19.40      4.65 o
   6   4  10        3.40        1.44      5.62 o
   7   4  10        1.96        3.67      6.25 o
  -4   5  10       22.79       16.24      6.66 o
  -3   5  10       69.02       67.54      5.70 o
  -2   5  10      343.33      323.36      9.42 o
  -1   5  10        0.72        2.31      4.02 o
   0   5  10      411.54      390.93      9.10 o
   1   5  10       82.19       87.17      4.59 o
   2   5  10      437.76      428.47     11.35 o
   3   5  10      549.63      536.52     11.63 o
   4   5  10       76.07       78.74      8.77 o
   5   5  10       20.82       23.82      7.77 o
   6   5  10        3.49        4.19      7.63 o
   7   5  10        2.02        1.45      6.91 o
  -3   6  10       65.15       73.63      6.12 o
  -2   6  10        4.15        3.39      4.69 o
  -1   6  10        3.22        2.54      4.29 o
   0   6  10      115.24      103.53      5.28 o
   1   6  10      138.21      124.06      5.30 o
   2   6  10        2.95       -0.02      3.31 o
   3   6  10      202.10      232.84      7.06 o
   4   6  10       70.34       75.52      5.59 o
   5   6  10        7.97       10.18      5.30 o
   6   6  10        0.93        0.44      6.01 o
   7   6  10      106.09      110.62      8.01 o
  -3   7  10      194.70      202.69     10.50 o
  -2   7  10       18.33       17.45      6.65 o
  -1   7  10      137.15      146.66      8.33 o
   0   7  10        3.38        0.36      5.28 o
   1   7  10       61.13       67.85      7.20 o
   2   7  10      208.52      188.37     11.26 o
   3   7  10        5.91        8.14      3.83 o
   4   7  10      758.70      813.95     16.19 o
   5   7  10       50.24       36.37      5.58 o
   6   7  10       39.89       41.55      6.26 o
   7   7  10        4.09        4.47     10.86 o
  -2   8  10       69.11       69.74      7.30 o
  -1   8  10       44.38       50.68      6.12 o
   0   8  10       31.07       33.13      8.37 o
   1   8  10       37.40       40.79      5.37 o
   2   8  10      262.76      248.76      9.37 o
   3   8  10        7.62        8.80      4.17 o
   4   8  10      398.23      432.97     12.50 o
   5   8  10       36.12       46.76     12.61 o
   6   8  10       21.66       19.26      6.83 o
  -2   9  10      102.43       93.93      7.89 o
  -1   9  10       57.90       55.32      7.30 o
   0   9  10        3.17        2.37      6.16 o
   1   9  10       43.07       39.95      5.53 o
   2   9  10        0.94       -0.03      5.47 o
   3   9  10       81.47       90.01      5.30 o
   4   9  10      210.16      227.43      9.39 o
   5   9  10       13.90       16.35      7.14 o
   6   9  10        0.24        2.41     15.01 o
  -1  10  10        5.23        3.30      7.69 o
   0  10  10       17.45       25.67      6.74 o
   1  10  10      154.14      171.78      9.08 o
   2  10  10       44.78       49.60      5.25 o
   3  10  10       55.82       65.29     14.54 o
   4  10  10       27.65       37.45      6.77 o
   5  10  10       53.51       62.70      8.01 o
   1  11  10        0.15        5.54      8.75 o
   2  11  10      261.39      292.52     11.59 o
   3  11  10       12.04       23.59      7.87 o
   4  11  10      132.94      143.48      8.67 o
   0  -9  11        7.48       12.16      7.22 o
   1  -9  11       12.65       12.60      6.17 o
   2  -9  11       51.69       66.64      7.40 o
  -2  -8  11        8.35        9.60      6.77 o
  -1  -8  11        5.84       -0.03      6.94 o
   0  -8  11       51.74       54.68      6.69 o
   1  -8  11        1.06       -0.04      7.14 o
   2  -8  11        0.89       -0.03      6.74 o
   3  -8  11      115.16      139.99      8.73 o
  -2  -7  11      214.38      236.34      8.89 o
  -1  -7  11        0.65        4.46      6.48 o
   0  -7  11      155.88      142.47      8.36 o
   1  -7  11       45.77       49.60      7.61 o
   2  -7  11      275.60      263.10      9.03 o
   3  -7  11       79.82       76.35      7.59 o
   4  -7  11        1.38        4.58      6.87 o
  -3  -6  11        7.18        6.90      6.19 o
  -2  -6  11       39.98       54.86      6.36 o
  -1  -6  11       44.30       48.99      5.01 o
   0  -6  11      373.64      362.27     12.08 o
   1  -6  11       19.47       16.82      5.84 o
   2  -6  11       66.77       61.37      4.81 o
   3  -6  11        0.53        2.89      5.50 o
   4  -6  11       31.03       36.79      6.38 o
   5  -6  11        0.03       -0.04      7.28 o
  -3  -5  11        9.72        7.92      6.16 o
  -2  -5  11      116.96      123.20      6.63 o
  -1  -5  11       33.65       46.96      5.63 o
   0  -5  11       56.13       63.14     10.90 o
   1  -5  11      516.38      501.15     16.04 o
   2  -5  11      134.43      134.83      6.96 o
   3  -5  11       17.77       29.64      5.10 o
   4  -5  11        2.18        6.03      4.58 o
   5  -5  11        1.72        2.88      6.40 o
   6  -5  11       14.76       10.99      8.18 o
  -4  -4  11        6.89       13.51      6.75 o
  -3  -4  11        8.85        3.92      5.60 o
  -2  -4  11       14.93       17.85      5.52 o
  -1  -4  11      567.02      524.35     40.25 o
   0  -4  11      165.31      151.33     10.98 o
   1  -4  11      745.18      689.95     15.41 o
   2  -4  11        1.38       -0.02      4.49 o
   3  -4  11      127.69      126.04      5.04 o
   4  -4  11      149.91      145.21      7.81 o
   5  -4  11      124.97      138.81      8.18 o
   6  -4  11        8.49        7.44      7.06 o
  -4  -3  11       38.53       51.92      6.46 o
  -3  -3  11      557.58      606.56     24.39 o
  -2  -3  11      120.88      121.20      7.80 o
  -1  -3  11      565.82      513.81     13.77 o
   0  -3  11       40.59       42.58      4.87 o
   1  -3  11        6.75        9.85      4.14 o
   2  -3  11       64.76       55.96      5.34 o
   3  -3  11      213.49      188.02      6.02 o
   4  -3  11       25.53       24.39      3.34 o
   5  -3  11      152.33      154.56     26.35 o
   6  -3  11       14.83       13.06      6.57 o
  -4  -2  11        5.00        7.49      9.15 o
  -3  -2  11      306.53      327.92     13.78 o
  -2  -2  11       82.47       94.55     12.72 o
  -1  -2  11      421.26      441.74     12.90 o
   0  -2  11        3.52        3.28      4.08 o
   1  -2  11      171.76      158.79      7.65 o
   2  -2  11      101.77       93.46      4.74 o
   3  -2  11      201.03      194.60      7.36 o
   4  -2  11        8.25        7.82      3.16 o
   5  -2  11       66.08       57.75      5.42 o
   6  -2  11       69.82       75.32      5.60 o
   7  -2  11        0.96        2.16     16.16 o
  -4  -1  11      199.98      206.43      8.68 o
  -3  -1  11       35.17       30.52      6.01 o
  -2  -1  11       67.73       76.49      6.40 o
  -1  -1  11      101.40      106.93      5.36 o
   0  -1  11      294.58      280.56      7.72 o
   1  -1  11      868.14      835.17     16.23 o
   2  -1  11       15.99       14.32      3.55 o
   3  -1  11       99.50       92.95      4.18 o
   4  -1  11       14.90       13.14      3.06 o
   5  -1  11       64.68       55.81      4.45 o
   6  -1  11        0.87        1.72      5.02 o
   7  -1  11        1.44        1.34      6.11 o
  -4   0  11       24.86       39.92     10.49 o
  -3   0  11      432.46      485.52     13.55 o
  -2   0  11        3.75        4.63      4.48 o
  -1   0  11       60.11       52.17      4.44 o
   0   0  11        7.01        3.15      3.39 o
   1   0  11      696.25      705.71     19.59 o
   2   0  11      331.97      279.48     15.02 o
   3   0  11       57.42       56.51      6.14 o
   4   0  11        0.74        5.58      2.94 o
   5   0  11      110.61      116.67      5.34 o
   6   0  11       22.26       15.81      4.93 o
   7   0  11       15.78       22.48      6.81 o
  -4   1  11       13.41       17.63      6.37 o
  -3   1  11      421.39      376.46     11.07 o
  -2   1  11       35.45       37.98      4.60 o
  -1   1  11      223.64      248.87      7.92 o
   0   1  11      104.61      103.95      5.16 o
   1   1  11       99.08       98.72      4.06 o
   2   1  11      259.50      284.29      9.87 o
   3   1  11       75.79       70.88      5.02 o
   4   1  11       55.55       57.37      4.22 o
   5   1  11      119.21      123.67      4.96 o
   6   1  11        0.67       -0.03      5.07 o
   7   1  11       74.72       81.71     10.47 o
  -4   2  11      194.71      205.32      8.83 o
  -3   2  11      104.37       95.10      6.05 o
  -2   2  11       69.07       64.05      6.04 o
  -1   2  11      733.73      683.50     13.33 o
   0   2  11        0.02       -0.02      3.38 o
   1   2  11        0.97       -0.02      3.41 o
   2   2  11      341.37      316.90      8.90 o
   3   2  11      191.29      191.57      8.50 o
   4   2  11      328.30      347.15      8.78 o
   5   2  11       39.54       38.00      3.89 o
   6   2  11       38.45       36.51      5.65 o
   7   2  11       12.14        4.40     10.27 o
  -4   3  11       26.50       24.35      6.95 o
  -3   3  11       68.59       78.90      7.35 o
  -2   3  11        0.73        0.26      4.01 o
  -1   3  11      209.88      189.32      6.32 o
   0   3  11       57.38       55.54      5.06 o
   1   3  11      443.27      420.31     10.77 o
   2   3  11       17.25       11.61      4.09 o
   3   3  11      120.71      118.13      6.60 o
   4   3  11       37.03       36.52      4.44 o
   5   3  11        4.63        4.25      4.15 o
   6   3  11        1.17        2.25      5.56 o
   7   3  11        1.93        3.00      6.48 o
  -3   4  11       14.53       22.41      4.86 o
  -2   4  11        6.65        5.86      4.79 o
  -1   4  11        0.93        0.78      4.50 o
   0   4  11      278.32      240.26      9.69 o
   1   4  11       46.10       47.26      6.43 o
   2   4  11      137.84      130.10      6.45 o
   3   4  11       36.74       29.64      4.09 o
   4   4  11      296.54      346.74     20.80 o
   5   4  11        2.50       -0.03      5.11 o
   6   4  11       14.56       17.92      6.01 o
   7   4  11        6.47       11.00      7.16 o
  -3   5  11       47.22       55.69      7.45 o
  -2   5  11        9.79       20.41      5.34 o
  -1   5  11       40.48       31.67      4.57 o
   0   5  11        8.74       11.53      4.30 o
   1   5  11      147.57      156.25      6.18 o
   2   5  11      766.60      781.35     12.24 o
   3   5  11      108.00      117.49      5.23 o
   4   5  11        1.27       14.91      5.24 o
   5   5  11        0.59        0.42      5.56 o
   6   5  11       16.84       14.29      6.02 o
   7   5  11        7.07        4.28      7.31 o
  -3   6  11       61.28       82.71      7.69 o
  -2   6  11      191.08      183.73      8.08 o
  -1   6  11        0.22       -0.02      4.87 o
   0   6  11     1023.14     1008.87     18.04 o
   1   6  11       89.91       95.53      5.13 o
   2   6  11       34.08       27.51      3.78 o
   3   6  11        3.03       -0.02      4.77 o
   4   6  11       65.14       73.11      8.78 o
   5   6  11        6.58        1.17      5.54 o
   6   6  11       29.55       34.46      6.43 o
   7   6  11        4.86       11.45     11.01 o
  -2   7  11       71.42       74.25      7.79 o
  -1   7  11      223.28      223.92     10.24 o
   0   7  11       25.49       19.88      5.66 o
   1   7  11      600.35      584.31     28.72 o
   2   7  11      507.01      490.37     13.96 o
   3   7  11        0.88       -0.02      4.47 o
   4   7  11      193.98      209.71      8.95 o
   5   7  11       33.35       37.63      5.58 o
   6   7  11       13.03       13.48      7.31 o
  -2   8  11       10.69       23.77      8.38 o
  -1   8  11       28.24       23.07      7.18 o
   0   8  11      123.31      120.63      7.74 o
   1   8  11       32.65       19.06      5.80 o
   2   8  11       66.54       59.92      8.17 o
   3   8  11       32.68       28.61      4.88 o
   4   8  11      330.81      365.48     11.78 o
   5   8  11      133.51      143.92     12.35 o
   6   8  11       61.66       63.34      7.98 o
  -1   9  11       18.02        7.21      7.01 o
   0   9  11       10.27        6.53      6.82 o
   1   9  11       73.96       88.26     16.17 o
   2   9  11      222.54      235.61     10.32 o
   3   9  11       12.80        4.16      5.36 o
   4   9  11        7.28       -0.03      6.76 o
   5   9  11        0.14       -0.06     11.55 o
   0  10  11        6.52        0.95      7.96 o
   1  10  11       36.37       49.77     11.04 o
   2  10  11      199.54      217.31     10.22 o
   3  10  11       41.79       45.66      7.88 o
   4  10  11      115.60      122.52      8.33 o
   0  -8  12        6.79        5.46      7.98 o
   1  -8  12       37.67       33.58      6.32 o
   2  -8  12        2.84       -0.03      6.43 o
  -1  -7  12       14.14       15.10      6.98 o
   0  -7  12      104.94       98.87      7.69 o
   1  -7  12        9.29        7.97      6.05 o
   2  -7  12       18.97        9.28      6.77 o
   3  -7  12        3.77       -0.04      7.32 o
  -2  -6  12        2.16        3.09      6.18 o
  -1  -6  12       13.27        5.33      5.99 o
   0  -6  12        3.25        0.47      6.11 o
   1  -6  12       26.54       35.66      5.56 o
   2  -6  12       35.76       30.31      5.05 o
   3  -6  12       22.32       19.16      6.30 o
   4  -6  12        7.05       16.23      6.93 o
  -2  -5  12       62.73       85.08      8.76 o
  -1  -5  12      342.58      346.03     12.46 o
   0  -5  12      287.19      266.42     16.58 o
   1  -5  12        1.88        7.70      4.98 o
   2  -5  12       17.35       19.08      4.57 o
   3  -5  12        3.68        7.81      5.85 o
   4  -5  12       82.79       89.21     11.31 o
   5  -5  12      107.51       94.22     26.96 o
  -3  -4  12      553.17      664.72     28.57 o
  -2  -4  12        8.25       10.29      8.36 o
  -1  -4  12      245.27      224.78      9.88 o
   0  -4  12       14.32       16.80      5.25 o
   1  -4  12       63.97       50.60      5.78 o
   2  -4  12       13.16       11.79      6.82 o
   3  -4  12      321.40      299.27      8.97 o
   4  -4  12        0.40        0.93      4.60 o
   5  -4  12       98.83      101.87      7.49 o
  -3  -3  12      177.98      191.87     10.44 o
  -2  -3  12       94.36       97.90      7.71 o
  -1  -3  12       23.08       29.78      5.42 o
   0  -3  12       65.04       53.00      5.73 o
   1  -3  12      360.66      350.09     14.22 o
   2  -3  12        0.34       -0.02      4.69 o
   3  -3  12      114.86      115.96      6.93 o
   4  -3  12        5.65        5.53      4.36 o
   5  -3  12       24.85       22.25      6.06 o
   6  -3  12        6.81        4.45      7.43 o
  -3  -2  12       28.76       27.98     12.26 o
  -2  -2  12       60.19       58.74      6.31 o
  -1  -2  12      191.10      186.54      9.25 o
   0  -2  12      644.53      607.87     15.01 o
   1  -2  12       86.37       86.36      6.65 o
   2  -2  12      609.32      593.59     14.48 o
   3  -2  12      190.85      197.50      7.29 o
   4  -2  12       70.52       71.44      5.37 o
   5  -2  12        0.11        2.44      4.85 o
   6  -2  12       16.75        6.84      7.07 o
  -3  -1  12        1.01        5.46      6.93 o
  -2  -1  12       63.56       44.91      5.93 o
  -1  -1  12       45.92       46.12      5.66 o
   0  -1  12       99.92      102.39      6.92 o
   1  -1  12      336.13      334.33     11.29 o
   2  -1  12      302.15      269.49     10.05 o
   3  -1  12      293.76      302.78      7.50 o
   4  -1  12      123.41      114.37      4.75 o
   5  -1  12       23.13       11.34      5.75 o
   6  -1  12       23.65       24.68      5.37 o
  -3   0  12       22.69       21.93      5.14 o
  -2   0  12        8.92       23.68      4.92 o
  -1   0  12       37.19       40.64      4.37 o
   0   0  12      888.46      857.03     22.66 o
   1   0  12      218.42      235.97      9.73 o
   2   0  12      297.98      271.78     11.91 o
   3   0  12       49.25       56.71      3.61 o
   4   0  12       12.35       11.96      3.41 o
   5   0  12       16.13       15.31      3.77 o
   6   0  12       14.79       11.30      7.12 o
   7   0  12       13.53       12.63      8.10 o
  -3   1  12        5.13        5.37      5.23 o
  -2   1  12       56.21       50.29      5.25 o
  -1   1  12        2.94        0.97      4.41 o
   0   1  12       12.94       10.44      4.24 o
   1   1  12      145.22      139.06      5.83 o
   2   1  12        6.73        7.40      3.50 o
   3   1  12      314.19      296.19      8.13 o
   4   1  12       16.72       12.22      3.42 o
   5   1  12       64.93       60.92      6.64 o
   6   1  12        0.20       -0.03      6.09 o
   7   1  12        9.97       -0.04      7.66 o
  -3   2  12        6.18       10.65      5.41 o
  -2   2  12       32.19       40.20      5.06 o
  -1   2  12      256.56      252.47      8.35 o
   0   2  12      867.91      890.48     18.78 o
   1   2  12        5.62        5.61      3.69 o
   2   2  12      188.06      182.26      6.86 o
   3   2  12      109.75      107.32      6.32 o
   4   2  12       38.12       44.00      7.02 o
   5   2  12       96.57       75.67      5.25 o
   6   2  12       70.96       72.90      6.70 o
   7   2  12       79.48       73.17      7.21 o
  -3   3  12       33.76       38.84      5.74 o
  -2   3  12        6.15        8.50      4.73 o
  -1   3  12        2.51        2.59      3.99 o
   0   3  12        9.08       10.38      4.07 o
   1   3  12       14.92       13.12      3.74 o
   2   3  12       18.26       12.28      3.18 o
   3   3  12      114.68      119.70      5.65 o
   4   3  12       37.59       38.53      4.08 o
   5   3  12        0.67       -0.02      4.44 o
   6   3  12       19.47       22.87     11.28 o
   7   3  12       29.97       29.46      7.30 o
  -3   4  12       48.99       55.46      5.85 o
  -2   4  12       10.92        6.20      4.91 o
  -1   4  12      233.16      215.62      8.00 o
   0   4  12      749.05      737.65     13.75 o
   1   4  12        5.85        5.06      4.94 o
   2   4  12      135.06      146.38     10.72 o
   3   4  12       19.87       23.44      5.84 o
   4   4  12        2.81        4.68      4.85 o
   5   4  12        4.73        4.84      4.72 o
   6   4  12       19.41       17.13      6.68 o
   7   4  12        0.11       -0.04      8.16 o
  -2   5  12        9.51        9.02      5.99 o
  -1   5  12      225.74      245.88      8.80 o
   0   5  12      329.87      316.30      9.04 o
   1   5  12       95.71      108.22      5.75 o
   2   5  12      252.46      262.58      7.96 o
   3   5  12      133.11      138.67      7.77 o
   4   5  12      280.67      287.63     11.08 o
   5   5  12       41.48       45.44      5.80 o
   6   5  12       64.33       71.43     17.72 o
  -2   6  12       55.13       48.03      8.19 o
  -1   6  12        1.43       -0.04      7.13 o
   0   6  12        0.25       -0.03      6.14 o
   1   6  12      103.12      115.32      7.54 o
   2   6  12        3.20        6.78      5.47 o
   3   6  12       12.78       14.24      5.43 o
   4   6  12        4.76       -0.03      6.14 o
   5   6  12      183.18      208.74      9.99 o
   6   6  12       46.80       50.92      6.57 o
  -1   7  12      437.33      452.11     32.00 o
   0   7  12       80.21       65.03      6.69 o
   1   7  12       15.37       12.49      6.02 o
   2   7  12       55.57       46.75      6.00 o
   3   7  12       73.03       65.39      6.21 o
   4   7  12       42.89       41.58     10.00 o
   5   7  12       93.54      102.26      7.66 o
   6   7  12       94.79      125.68      8.37 o
  -1   8  12      201.19      197.82     19.08 o
   0   8  12        8.20       11.19      7.23 o
   1   8  12      204.46      192.56      9.96 o
   2   8  12        1.00        2.67      8.79 o
   3   8  12      239.85      252.40      8.53 o
   4   8  12      257.12      272.08     16.77 o
   5   8  12      126.63      102.03     61.75 o
   0   9  12        3.50        4.31     10.77 o
   1   9  12      189.35      182.04     14.17 o
   2   9  12       24.38       34.04      7.01 o
   3   9  12      159.44      164.90      7.54 o
   4   9  12       29.93       43.26      8.17 o
   2  10  12      132.35      126.99      8.67 o
   3  10  12        1.55        8.21      8.80 o
   1  -7  13        8.06        1.03      7.51 o
   2  -7  13      270.81      259.23      9.62 o
  -1  -6  13        0.03        5.58      7.53 o
   0  -6  13       57.71       56.78      7.51 o
   1  -6  13       28.09       42.00     14.23 o
   2  -6  13        1.88       -0.04      7.21 o
   3  -6  13        6.00        8.94      7.36 o
  -1  -5  13       17.55       18.72      7.19 o
   0  -5  13       21.46       21.38      9.22 o
   1  -5  13        5.64       13.68      5.99 o
   2  -5  13        0.69       -0.03      5.79 o
   3  -5  13       69.30       69.16      6.59 o
   4  -5  13        2.83        9.06      6.86 o
  -2  -4  13       28.82       36.16      8.39 o
  -1  -4  13       52.01       86.89      6.95 o
   0  -4  13       36.39       34.60      6.38 o
   1  -4  13       64.76       54.37      5.99 o
   2  -4  13       16.70       19.18      5.74 o
   3  -4  13      171.60      151.87      8.87 o
   4  -4  13       11.39        6.62      6.38 o
   5  -4  13       25.38       24.29      7.62 o
  -2  -3  13       20.98        6.78      7.21 o
  -1  -3  13      115.68      111.24      8.06 o
   0  -3  13       18.74       17.29      5.87 o
   1  -3  13      182.48      172.10      9.12 o
   2  -3  13       27.39       31.16      5.28 o
   3  -3  13        3.31        0.99      4.52 o
   4  -3  13        2.98       -0.03      6.01 o
   5  -3  13       30.25       25.39      7.23 o
  -2  -2  13        3.22        6.25      6.72 o
  -1  -2  13      113.35       94.08      7.66 o
   0  -2  13       18.88       26.75      5.57 o
   1  -2  13       59.43       62.95      6.20 o
   2  -2  13       41.73       47.39      5.67 o
   3  -2  13       10.37        5.27      4.50 o
   4  -2  13        0.05       -0.02      4.03 o
   5  -2  13       41.11       32.00     10.43 o
   6  -2  13       22.04       38.93     11.79 o
  -2  -1  13      188.81      204.96     10.59 o
  -1  -1  13        4.11        1.46      5.86 o
   0  -1  13      120.04      128.26      8.00 o
   1  -1  13       11.01        9.42      5.19 o
   2  -1  13       74.41       60.95      6.12 o
   3  -1  13      115.39      121.69      9.01 o
   4  -1  13        0.19        4.22      3.90 o
   5  -1  13        4.26        0.17      5.19 o
   6  -1  13       25.48       24.08      7.25 o
  -3   0  13      183.20      210.53      8.99 o
  -2   0  13       49.34       37.81      5.38 o
  -1   0  13     1046.44     1120.49     28.80 o
   0   0  13        0.28        2.68      4.50 o
   1   0  13       54.81       57.40     12.67 o
   2   0  13       19.50       20.93      4.92 o
   3   0  13       59.09       57.64      5.77 o
   4   0  13      170.16      182.20      5.90 o
   5   0  13        1.08        2.52      4.71 o
   6   0  13       36.62       38.37      7.30 o
  -2   1  13       14.59        8.78      5.84 o
  -1   1  13        1.75        1.04      5.14 o
   0   1  13        9.02       10.00      4.41 o
   1   1  13       70.94       64.52      6.20 o
   2   1  13        8.13        6.95      5.06 o
   3   1  13       36.35       37.22      4.11 o
   4   1  13        9.33        8.53      4.33 o
   5   1  13       21.07       32.47      4.81 o
   6   1  13        1.64       -0.03      6.66 o
  -2   2  13      195.04      202.38      7.40 o
  -1   2  13        2.04        5.22      5.10 o
   0   2  13       73.74       66.65      4.97 o
   1   2  13       36.00       30.35      4.55 o
   2   2  13        5.45        1.14      5.17 o
   3   2  13      367.78      375.13     14.08 o
   4   2  13       98.35      100.23      6.80 o
   5   2  13       36.13       38.85      4.95 o
   6   2  13       46.14       50.57     11.20 o
  -2   3  13      105.01      106.70      6.30 o
  -1   3  13      242.19      241.10      7.71 o
   0   3  13       51.84       39.47      4.83 o
   1   3  13      505.54      478.41     10.80 o
   2   3  13        0.88       -0.02      4.24 o
   3   3  13        3.82       -0.04      7.14 o
   4   3  13       20.51       17.46      4.74 o
   5   3  13       24.72       19.33      4.92 o
   6   3  13        0.33       -0.03      6.77 o
  -2   4  13       14.66       17.12      6.71 o
  -1   4  13        1.16       -0.02      4.90 o
   0   4  13       25.76       18.13      4.39 o
   1   4  13       21.10       11.98      5.57 o
   2   4  13      296.02      282.63     14.55 o
   3   4  13      106.66       89.79      6.81 o
   4   4  13        1.89        7.45      4.73 o
   5   4  13        0.23        3.13      4.96 o
   6   4  13       25.03       16.71      6.31 o
  -2   5  13      124.90      150.27      6.94 o
  -1   5  13        8.11       14.43      5.96 o
   0   5  13      294.82      267.83      9.06 o
   1   5  13       71.52       62.48      5.20 o
   2   5  13      210.71      201.15      7.30 o
   3   5  13        2.05       -0.03      5.57 o
   4   5  13       71.71       79.76     20.79 o
   5   5  13      107.51      100.12     10.61 o
   6   5  13        2.78        9.32      7.40 o
  -1   6  13       72.73       88.95      8.22 o
   0   6  13        5.23        2.36      6.91 o
   1   6  13        0.15       -0.03      6.50 o
   2   6  13      191.15      175.39      9.06 o
   3   6  13       59.75       68.57      8.97 o
   4   6  13       87.70       94.76      7.55 o
   5   6  13       12.64       12.61      6.91 o
   6   6  13        1.68        1.98      7.70 o
   0   7  13      127.04      116.82     16.46 o
   1   7  13      168.94      180.48      9.67 o
   2   7  13       55.71       68.56      6.86 o
   3   7  13      343.77      347.22     18.00 o
   4   7  13       61.77       61.84     11.16 o
   5   7  13       37.37       34.58      8.06 o
   1   8  13       16.92       10.44      7.56 o
   2   8  13      252.86      273.03     12.61 o
   3   8  13       59.34       55.72      6.38 o
   4   8  13       77.33       75.86     12.32 o
   2   9  13       69.69       90.43     16.01 o
   3   9  13       65.45      107.58     11.94 o
   0  -5  14       33.49       34.24      7.54 o
   1  -5  14        2.24        4.20      6.68 o
   2  -5  14      110.08      104.77      7.89 o
   3  -5  14       42.56       66.76      6.45 o
  -1  -4  14       61.45       65.74      7.84 o
   0  -4  14       32.93       35.35      6.46 o
   1  -4  14        0.01        1.49      6.72 o
   2  -4  14        0.35        4.81      6.66 o
   3  -4  14       33.60       37.28      5.72 o
   4  -4  14        0.09       13.82      7.67 o
  -1  -3  14       23.53       11.06      6.76 o
   0  -3  14       10.19        4.20     11.28 o
   1  -3  14       14.40        8.98      6.39 o
   2  -3  14       90.04       84.71      7.44 o
   3  -3  14        8.22        0.19      5.75 o
   4  -3  14        7.84       12.69      7.11 o
  -1  -2  14       52.21       44.73      7.13 o
   0  -2  14        1.49       -0.03      6.45 o
   1  -2  14      294.33      306.66     15.11 o
   2  -2  14       70.91       76.42      7.01 o
   3  -2  14        4.22       -0.02      4.99 o
   4  -2  14       86.51       91.53      5.61 o
   5  -2  14        6.49       -0.04      7.85 o
  -1  -1  14       48.01       45.50      6.56 o
   0  -1  14        0.40        2.54      5.96 o
   1  -1  14       11.32       10.21      5.73 o
   2  -1  14        7.11       -0.03      5.83 o
   3  -1  14      217.37      213.48      7.87 o
   4  -1  14       51.55       52.21      5.38 o
   5  -1  14      162.39      140.89     27.32 o
  -2   0  14       37.05       43.41      8.21 o
  -1   0  14        1.07        3.08      5.82 o
   0   0  14       14.04        8.07      6.57 o
   1   0  14       24.58       22.70      5.65 o
   2   0  14      172.11      166.97     20.29 o
   3   0  14      433.19      422.89     10.60 o
   4   0  14       39.55       41.97      8.28 o
   5   0  14      171.86      201.83      9.29 o
  -1   1  14        9.64        6.45      5.86 o
   0   1  14        7.68        8.80      5.14 o
   1   1  14       52.80       47.23      6.21 o
   2   1  14        3.39       -0.03      5.74 o
   3   1  14       25.32       24.12      5.76 o
   4   1  14        0.20        0.08      4.97 o
   5   1  14        0.54        3.50      5.34 o
  -1   2  14        7.05        4.13      5.95 o
   0   2  14       25.02       34.55      5.64 o
   1   2  14      389.35      360.17     12.74 o
   2   2  14      421.11      416.24     20.23 o
   3   2  14       45.10       44.51      7.03 o
   4   2  14      152.59      148.36      6.90 o
   5   2  14        0.02       -0.03      5.39 o
  -1   3  14        1.35       -0.03      5.41 o
   0   3  14       64.15       61.68      5.72 o
   1   3  14        1.25       -0.03      6.34 o
   2   3  14      145.21      150.47      8.69 o
   3   3  14        7.72        0.04      5.00 o
   4   3  14       15.04       14.57      4.86 o
   5   3  14       51.99       52.55      5.50 o
  -1   4  14        0.29       -0.03      5.82 o
   0   4  14       86.21      106.12      5.68 o
   1   4  14      357.92      363.48      9.02 o
   2   4  14       37.14       38.45      6.32 o
   3   4  14       25.62       33.74      5.07 o
   4   4  14        2.37        2.80      5.53 o
   5   4  14        3.79        4.66      5.68 o
   0   5  14       44.16       52.25      5.32 o
   1   5  14        2.66        5.50      5.74 o
   2   5  14        5.40        2.68      6.82 o
   3   5  14        0.22       -0.03      5.65 o
   4   5  14        6.81       12.09      7.28 o
   5   5  14        3.43        2.54      6.38 o
   0   6  14        4.94       -0.04      8.19 o
   1   6  14       28.81       36.25     10.01 o
   2   6  14       40.35       54.94     10.35 o
   3   6  14        0.47       11.37     10.22 o
   4   6  14       34.19       34.87      7.22 o
   5   6  14        1.30       14.35      7.53 o
   1   7  14       40.08       47.79      8.23 o
   2   7  14      119.60      117.83      8.46 o
   3   7  14        4.29       -0.06     12.04 o
   4   7  14      119.25      103.61     57.97 o
   1  -3  15        0.00       -0.04      7.28 o
   2  -3  15       42.31       37.26      6.72 o
   3  -3  15       12.21        7.81      6.10 o
   0  -2  15      141.77      154.03      9.53 o
   1  -2  15       53.12       55.48      7.00 o
   2  -2  15       65.66       66.14      7.01 o
   3  -2  15        4.94       -0.03      5.59 o
   0  -1  15        0.15        7.03      7.42 o
   1  -1  15       27.66       19.29      6.85 o
   2  -1  15        3.02        6.00      6.73 o
   3  -1  15       18.14       10.54      5.57 o
   4  -1  15      148.30      147.56      8.64 o
   0   0  15        3.84        4.46      7.16 o
   1   0  15      419.69      449.11     14.68 o
   2   0  15       46.60       36.23     11.29 o
   3   0  15       15.88       21.75      6.83 o
   4   0  15       16.81       15.56      7.95 o
   0   1  15        8.65       14.87      6.93 o
   1   1  15       15.14       14.96      6.88 o
   2   1  15       12.94       11.29      7.61 o
   3   1  15       36.83       39.56      6.93 o
   4   1  15       12.58       13.42      7.04 o
   0   2  15       80.12       79.44      7.47 o
   1   2  15       20.55       18.77      6.78 o
   2   2  15       28.16       27.39      6.54 o
   3   2  15       41.63       33.73      8.70 o
   4   2  15        4.92        4.15      5.85 o
   0   3  15       62.91       58.31      5.66 o
   1   3  15        2.66        3.19      7.05 o
   2   3  15       53.19       41.37      6.61 o
   3   3  15       31.86       19.33     10.41 o
   4   3  15        8.29        8.49      6.03 o
   1   4  15       59.55       79.92      6.62 o
   2   4  15       52.96       47.74      7.00 o
   3   4  15       37.97       30.45      7.57 o
   4   4  15      168.47      207.85     12.25 o
   1   5  15       98.23      111.20      7.00 o
   2   5  15      298.75      285.71     10.14 o
   3   5  15       18.66       24.68      5.46 o
   4   5  15      260.80      275.62     10.11 o
 
